# Supplementary material for: Growth and behaviour of blue mussels, a re-emerging polar resident, follow a strong annual rhythm shaped by the extreme high Arctic light regime
Source: R Soc Open Sci. 2020 Oct 14;7(10):200889. doi: 10.1098/rsos.200889 (PMC7657935; doi:10.1098/rsos.200889)
Supplement: SM_Row data_dailyVOA&growth [file rsos200889supp2.xlsx]

## Sheet: Daily VOA_mussel
days		julian days	mussel 1	mussel 2	mussel 3	mussel 4	mussel 5	mussel 6	mussel 7	mussel 8	mussel 9	mussel 10	mussel 11	mussel 12	mussel 13	mussel 14	mussel 15
1	6 May 2016	126	72.79	64.559	79.994	83.533		81.216	82.803	80.492	79.185	72.031	74.257	55.029	73.121	75.655	47.439
2		127	76.419	88.126	74.398	83.456		81.216	82.602	84.315	82.495	72.867	74.257	70.862	82.659	74.18	47.439
3	VOA in %	128	73.976	79.021	79.66	84.218		82.722	78.072	77.263	79.185	63.614	72.481	55.029	75.063	74.997	64.191
4		129	77.088	64.559	74.952	84.149		87.693	55.061	81.704	82.495	72.031	72.23	70.862	75.539	75.655	51.216
5		130	85.807	88.126	74.834	86.835		80.974	55.315	83.599	86.41	72.867	84.666	74.13	90.938	74.18	27.031
6		131	79.128	79.021	73.552	83.533		88.339	82.574	82.743	82.065	63.614	82.002	63.737	60.872	74.997	36.61
7		132	79.999	81.204	79.994	83.456		86.991	74.02	82.402	84.619	65.728	77.746	69.244	72.317	72.33	51.988
8		133	78.446	76.082	79.994	84.218		86.359	72.063	81.415	87.635	70.217	74.556	73.554	82.699	72.978	47.717
9		134	75.416	72.571	74.398	84.149		84.256	73.494	86.082	82.108	70.779	66.89	67.883	69.714	66.779	73.28
10		135	85.529	87.552	79.66	86.835		86.639	81.285	91.476	90.66	76.58	85.817	83.87	95.348	87.298	74.702
11		136	83.435	90.235	74.952	92.292		84.984	87.464	79.999	88.083	80.999	84.235	81.27	97.64	83.067	82.902
12		137	87.678	82.96	74.834	90.065		80.793	77.13	87.017	84.18	81.366	87.823	80.115	93.607	87.015	86.852
13		138	84.843	79.43	73.552	86.506		81.325	73.574	81.164	79.53	72.324	74.271	73.321	89.08	75.462	76.427
14		139	89.301	72.638	70.656	85.433		86.741	79.58	79.665	77.946	73.578	77.974	66.481	88.152	67.454	76.684
15		140	79.693	76.619	65.489	82.772		82.874	64.032	79.448	74.898	71.182	66.463	70.549	84.363	78.154	68.16
16		141	76	87.191	84.514	84.85		88.656	83.395	83.12	86.144	87.571	91.108	87.362	98.263	86.468	71.736
17		142	80.515	78.23	72.867	85.287		70.586	0	85.003	85.167	79.544	73.471	84.868	78.143	76.398	84.353
18		143	82.109	84.353	84.691	88.505		82.426	62.966	83.901	90.149	84.768	82.96	73.747	95.27	78.454	75.777
19		144	85.605	77.06	76.856	81.926		88.71	82.154	83.663	87.873	89.044	76.727	81.418	92.841	83.089	74.4
20		145	85.197	76.077	74.569	84.154		87.321	85.913	80.857	81.599	82.722	79.133	77.713	93.616	81.923	71.008
21		146	78.128	82.028	83.928	89.622		88.326	66.049	81.616	81.914	88.785	75.838	80.761	95.818	88.63	84.45
22		147	93.315	80.855	80.518	92.049		90.987	79.959	79.566	86.145	85.788	80.412	79.726	93.483	88.369	80.12
23		148	75.624	79.855	65.8	0		87.472	68.084	75.134	82.351	78.48	85.454	69.259	88.843	82.913	81.318
24		149	89.57	86.045	83.078	89.555		82.929	85.247	77.789	87.453	90.065	88.113	86.847	96.183	76.246	82.927
25		150	88.267	90.23	82.778	91.631		92.218	81.233	84.281	60.945	90.031	89.571	71.385	96.656	70.841	85.633
26		151	81.388	81.388	87.491	81.549		70.452	93.034	85.855	84.56	84.306	86.112	84.718	86.976	91.154	78.835
27		152	79.619	87.63	81.8	88.928		94.863	83.652	84.328	84.807	85.581	82.67	79.952	94.486	79.041	81.936
28		153	85.392	89.926	81.97	91.807		93.843	82.876	86.032	82.971	80.773	82.995	83.88	91.689	69.162	75.444
29		154	80.988	83.539	69.61	86.428		93.671	79.077	83.386	76.809	85.848	82.286	83.23	93.511	67.922	74.112
30		155	85.633	84.065	81.375	92.614		92.328	84.847	84.422	84.554	82.263	82.687	83.108	96.46	74.588	80.789
31		156	83.967	82.556	75.613	93.524		90.887	83.525	82.101	91.116	85.855	80.546	65.153	95.379	74.357	73.43
32		157	83.308	75.481	66.801	91.567	54.696	85.433	84.38	73.258	74.157	79.439	71.288	77.78	91.217	77.705	74.752
33		158	83.823	83.31	75.809	92.254	66.473	93.294	76.16	81.922	85.038	89.753	83.537	83.82	95.499	75.625	79.312
34		159	86.529	87.976	70.805	88.844	85.853	88.372	81.129	75.518	79.313	87.277	79.954	78.585	92.084	72.126	76.724
35		160	78.763	85.688	65.794	89.563	66.424	85.819	78.154	78.067	78.35	82.738	84.305	79.158	90.681	77.295	75.233
36		161	85.143	84.002	73.009	92.656	79.165	82.79	87.08	86.556	82.556	86.472	81.784	79.358	95.537	78.072	79.894
37		162	72.045	85.273	73.903	90.416	80.126	78.213	78.684	81.626	78.682	90.479	76.586	84.598	95.311	71.448	73.606
38		163	81.645	93.831	75.07	90.873	82.351	83.042	77.345	87.925	84.361	88.549	84.207	82.088	93.097	71.684	82.75
39		164	55.363	69.248	63.023	81.665	59.461	75.212	65.821	63.363	70.547	78.868	71.9	69.465	80.922	70.285	58.367
40		165	72.588	79.781	73.362	82.855	64.072	85.641	79.848	75.967	74.573	83.227	72.862	72.435	85.182	71.567	65.888
41		166	75.446	77.871	67.301	85.824	73.277	89.157	83.932	84.12	77.586	87.192	78.859	81.345	88.23	78.085	72.023
42		167	75.075	84.063	71.088	92.29	75.959	93.669	87.586	82.623	76.645	91.71	75.333	80.131	96.683	88.12	74.286
43		168	75.064	84.063	70.737	92.29	75.817	93.669	83.832	82.614	76.469	90.675	75.333	79.979	77.338	88.015	74.239
44		169	69.267	82.13	60.592	84.276	60.049	83.529	77.784	75.132	71.214	79.404	77.457	75.511	87.886	73.644	67.898
45		170	80.849	84.034	71.73	88.06	75.785	89.231	75.405	79.602	67.486	88.124	79.068	80.179	90.093	80.205	62.679
46		171	81.738	87.088	79.848	88.901	73.909	91.78	85.679	88.027	82.561	86.718	77.59	83.521	95.674	82.092	81.45
47		172	75.339	80.496	69.475	91.673	70.844	84.033	80.107	81.183	82.268	89.441	65.36	78.117	94.487	82.781	78.664
48	Summer solstice	173	74.122	87.209	83.348	87.124	79.187	95.13	81.556	86.228	74.839	93.541	58.219	90.561	95.543	86.721	75.726
49		174	72.864	74.738	69.094	81.887	58.377	75.864	78.11	78.337	63.642	87.08	49.076	83.8	93.261	80.742	74.609
50		175	81.504	85.322	75.307	88.516	81.275	93.029	77.983	84.103	87.625	90.042	73.519	86.224	94.98	82.983	65.831
51		176	75.413	81.573	71.606	77.764	76.879	90.339	70.912	83.258	72.433	84.804	74.784	85.702	93.025	75.249	73.974
52		177	68.328	87.008	78.907	76.498	76.767	90.5	79.917	84.99	54.362	89.058	63.693	86.648	95.692	78.738	68.62
53		178	78.812	77.391	77.93	78.059	82.524	91.17	80.637	79.745	68.855	87.69	70.491	78.244	95.498	79.29	69.759
54		179	71.739	70.11	78.905	81.87	83.36	82.406	81.376	77.277	73.597	87.421	85.901	83.985	96.614	76.398	73.071
55		180	65.12	87.126	71.548	79.778	63.576	87.678	69.288	77.145	63.168	89.127	69.956	84.392	89.122	77.383	63.707
56		181	54.911	72.354	63.021	79.156	41.925	73.288	74.81	74.936	56.733	85.214	65.72	81.856	91.402	72.938	63.004
57		182	58.304	81.597	73.83	82.057	81.826	86.488	80.232	82.866	57.701	85.67	67.186	85.428	93.271	74.755	66.539
58		183	75.683	75.373	77.69	82.746	87.863	90.551	77.991	85.163	59.424	90.782	72.097	87.798	95.602	78.89	86.638
59		184	75.435	72.602	67.146	74.649	68.906	87.321	80.188	86.52	51.496	89.636	64.245	87.96	87.694	84.648	71.059
60		185	84.605	85.681	78.206	83.575	84.779	93.925	83.102	86.755	52.772	91.912	77.825	89.847	93.51	82.24	79.054
61		186	79.836	85.569	77.2	87.547	83.295	89.705	90.882	80.7	75.198	89.567	81.949	79.893	92.681	84.154	73.965
62		187	82.407	86.684	80.253	75.963	80.939	89.179	79.634	83.956	71.99	90.206	84.899	85.235	92.938	79.937	76.96
63		188	66.767	82.418	66.331	80.614	65.912	84.273	82.353	87.638	63.797	90.819	77.304	82.942	93.117	77.269	72.961
64		189	80.308	84.75	72.535	77.644	84.672	90.687	82.581	89.356	52.605	92.163	82.951	85.727	92.655	86.038	77.182
65		190	80.507	82.296	79.401	78.485	85.768	89.709	83.614	79.558	48.071	87.99	85.347	89.126	93.35	76.019	77.723
66		191	51.436	84.741	68.706	82.224	79.891	85.924	81.105	85.444	46.263	87.54	59.284	86.539	90.415	79.924	65.234
67		192	55.652	87.028	77.917	75.012	77.299	82.392	89.056	87.245	69.418	90.809	88.731	81.32	92.763	71.765	73.137
68		193	58.103	82.392	70.319	83.059	62.369	90.454	79.243	86.703	65.179	90.364	69.557	82.873	94.197	74.885	66.088
69		194	42.487	74.308	71.052	70.383	67.345	93.879	78.405	85.045	69.504	88.262	72.479	83.276	88.05	78.025	67.555
70		195	21.664	68.656	60.704	73.334	70.171	74.635	73.614	74.719	62.867	82.394	66.798	78.447	94.321	65.52	52.011
71		196	24.156	79.795	75.928	81.951	74.497	85.393	78.584	84.657	63.389	87.337	77.793	77.515	88.919	77.505	70.803
72		197	47.951	76.074	58.606	74.593	63.819	73.302	82.75	85.205	68.974	87.734	74.79	85.446	92.219	80.985	70.742
73		198	61.187	77.175	72.648	85.47	74.837	83.366	81.144	88.083	65.86	89.558	79.501	87.584	94.342	80.667	59.725
74		199	61.968	80.323	70.546	84.077	74.388	83.553	80.481	66.841	65.252	88.106	75.229	85.518	95.414	81.651	60.222
75		200	55.806	85.589	67.285	79.281	69.621	94.541	89.424	87.058	52.492	89.542	81.002	82.645	93.093	83.801	76.592
76		201	65.474	75.23	64.451	77.65	81.221	88.112	68.915	80.525	64.205	81.192	67.761	77.063	94.795	77.393	72.106
77		202	68.53	78.43	83.688	84.364	73.032	89.197	77.547	78.942	28.854	88.224	87.944	81.834	96.139	79.409	65.114
78		203	70.583	72.702	66.083	81.123	56.266	77.874	61.304	74.218	59.812	77.531	81.184	77.013	92.844	45.635	69.718
79		204	67.379	83.04	71.725	81.426	77.066	87.109	80.287	86.061	79.413	84.577	86.635	80.904	95.334	29.29	76.864
80		205	73.982	80.486	75.346	89.464	65.852	63.21	76.405	89.214	79.024	88.543	86.041	86.399	95.217	58.728	80.55
81		206	76.767	77.144	64.871	85.499	69.435	73.996	81.531	86.796	70.615	88.101	91.245	83.842	95.955	58.788	77.614
82		207	78.331	71.604	72.41	85.706	83.357	85.493	77.666	84.009	58.411	89.415	85.741	81.629	92.731	85.6	69.248
83		208	76.063	72.321	61.167	74.626	84.183	83.806	76.56	75.634	40.455	84.636	86.999	77.741	71.809	69.844	69.784
84		209	67.119	66.732	59.743	66.493	63.35	64.923	64.4	67.238	25.93	77.381	72.221	76.631	62.235	55.666	59.874
85		210	74.833	68.547	53.609	71.755	62.263	69.263	78.429	63.873	67.95	85.338	82.039	77.36	86.11	47.627	75.099
86		211	68.466	73.405	49.615	75.605	63.225	58.153	77.407	66.613	69.038	86.917	86.403	75.68	90.587	66.992	66.1
87		212	76.774	79.673	73.083	72.33	84.488	88.505	87.457	80.433	56.575	89.147	90.936	86.665	83.093	74.364	78.776
88		213	70.318	78.4	56.702	72.93	74.261	78.936	70.137	65.031	77.293	73.486	72.948	73.401	92.006	44.292	76.937
89		214	53.681	61.006	39.635	58.453	66.549	69.877	61.035	52.191	60.925	70.944	77.878	61.816	87.267	49.969	65.085
90		215	56.657	63.793	38.199	50.76	66.954	58.129	66.521	65.278	76.779	67.796	79.391	66.344	85.557	59.947	66.655
91		216	54.336	74.444	45.425	66.563	79.902	78.611	80.575	66.469	73.216	86.688	78.692	79.837	92.5	61.523	74.547
92		217	75.072	81.295	69.973	83.322	87.047	90.263	85.916	86.887	77.898	91.871	86.303	83.19	66.342	74.159	86.288
93		218	71.667	75.734	59.076	76.216	75.905	85.548	69.353	81.17	74.939	79.09	54.192	73.528	92.57	69.777	67.345
94		219	73.05	78.79	57.159	56.628	78.622	84.731	84.779	80.485	76.423	82.537	77.193	75.027	96.08	76.189	72.832
95		220	60.655	55.205	67.557	35.1	71.027	84.496	80.938	76.823	66.889	82.541	65.723	78.469	93.251	75.733	64.285
96		221	70.369	69.902	59.685	27.422	71.365	80.133	67.781	62.838	64.297	78.15	66.441	85.847	92.166	67.096	80.758
97		222	73.552	76.851	52.933	44.127	86.311	90.639	82.562	74.516	78.296	85.137	72.507	81.14	92.41	72.626	78.395
98		223	78.378	75.644	59.199	71.527	78.232	87.086	87.097	81.93	79.647	86.576	71.41	78.132	84.753	85.452	71.102
99		224	70.524	69.637	64.769	67.506	62.089	69.156	61.221	81.25	66.619	68.916	70.418	78.169	87.306	73.737	71.232
100		225	57.541	69.718	29.027	60.381	47.96	57.928	59.553	77.749	51.938	76.134	68.09	80.769	87.328	65.294	65.983
101		226	76.908	74.313	70.623	87.329	75.905	41.52	70.444	83.256	78.438	74.18	81.722	59.296	93.557	40.481	72.573
102		227	83.885	77.834	73.033	79.332	80.842	56.779	72.73	84.911	82.785	84.335	84.128	69.06	88.052	58.581	68.4
103		228	50.683	72.668	62.863	57.868	65.927	59.369	74.378	53.629	47.84	72.991	55.976	70.402	83.278	59.889	61.364
104		229	71.797	78.58	39.947	61.211	45.888	52.721	66.577	74.734	66.105	72.089	75.809	62.177	91.605	66.005	69.129
105		230	56.111	68.533	56.997	60.498	61.214	77.044	74.655	80.941	61.345	75.813	77.418	64.046	84.378	66.571	74.921
106		231	67.779	71.31	58.717	67.294	70.28	72.192	62.994	79.101	68.888	73.461	63.851	75.93	90.356	68.673	74.941
107		232	63.645	71.392	45.57	76.463	67.169	79.705	82.022	62.878	56.777	78.571	75.777	68.202	87.406	65.526	71.843
108		233	50.916	66.149	40.428	62.19	33.038	48.562	54.147	64.778	58.456	60.087	59.184	41.614	88.156	55.693	69.94
109		234	61.018	67.322	39.256	76.529	43.338	66.919	67.394	70.9	65.291	67.372	62.132	30.25	81.804	62.439	77.525
110		235	51.376	78.552	47.157	68.844	25.861	51.14	59.299	40.62	71.933	71.826	60.37	34.666	86.499	40.324	64.193
111		236	79.628	79.913	52.617	90.373	67.309	83.605	86.031	85.215	91.433	85.036	92.259	68.055	93.712	75.022	85.689
112		237	61.991	60.077	38.178	40.469	47.714	26.107	46.969	42.65	53.073	67.392	49.367	52.258	74.527	54.997	73.694
113		238	63.9	73.82	58.811	67.952	63.334	56.582	86.516	57.796	67.907	80.472	76.786	70.808	92.076	64.73	73.391
114	end PD 2016	239	75.236	83.503	60.571	79.626	86.914	81.993	83.374	83.38	89.942	87.794	87.641	70.5	92.979	82.179	83.05
115		182.5	80.659	83.155	81.859	92.935	79.137	82.942	86.083	76.729	83.995	88.773	90.372	70.837	92.383	74.691	86.877
116		240	68.685	76.839	73.117	78.676	69.931	80.996	76.033	71.942	59.705	78.398	78.249	79.006	82.955	64.837	78.02
117		241	53.909	69.939	64.75	64.262	42.293	73.702	77.956	51.85	78.463	76.299	76.582	64.133	87.538	62.655	69.377
118		242	45.738	70.763	46.116	18.056	36.718	22.436	67.135	44.871	51.349	72.404	52.745	70.249	86.983	46.71	62.204
119		243	75.707	82.994	47.445	79.476	78.344	71.566	82.763	77.193	83.921	77.883	86.535	79.027	92.996	69.585	70.654
120		244	72.78	84.696	71.788	74.731	83.029	78.313	88.302	82.07	81.707	80.832	56.91	74.765	90.592	56.581	82.19
121		245	65.975	83.481	52.841	78.426	89.037	82.656	82.461	83.587	83.344	87	88.308	79.639	86.202	78.512	64.175
122		246	63.262	63.08	68.354	70.604	77.539	40.852	71.922	69.235	78.23	78.184	55.792	73.709	84.798	63.688	64.789
123		247	24.704	62.939	43.973	48.485	52.656	50.699	51.956	42.854	61.231	70.309	46.641	60.655	69.907	54.16	51.57
124		248	70.649	83.071	74.667	90.211	83.963	85.889	78.998	59.552	88.272	83.869	80.914	79.935	96.91	80.711	70.047
125		249	77.276	62.621	54.764	80.587	81.885	79.703	76.723	73.898	79.263	81.788	80.615	74.426	95.57	68.233	75.163
126		250	63.574	78.749	62.002	76.926	61.884	78.022	69.077	84.796	81.502	77.096	59.016	67.071	81.477	71.718	69.519
127		251	59.78	75.661	42.552	63.176	40.089	33.673	66.312	67.454	60.056	80.483	51.873	71.428	85.809	72.958	64.726
128		252	83.316	63.673	61.805	66.158	74.725	23.375	75.917	77.526	77.921	81.154	56.454	54.863	94.803	63.979	79.612
129		253	62.736	61.817	36.092	40.458	48.262	28.143	59.982	49.839	46.378	58.563	40.703	54.904	77.352	46.303	56.355
130		254	47.625	60.059	33.302	52.347	33.258	18.418	53.321	34.507	37.128	51.052	30.872	59.722	59.891	35.95	59.223
131		255	63.884	71.755	34.658	42.621	39.597	27.871	57.482	50.39	74.186	66.514	47.019	62.223	90.375	53.735	67.212
132		256	35.97	61.297	31.414	45.207	26.642	33.21	40.239	45.652	45.731	65.386	38.496	62.913	72.356	47.667	65.939
133		257	57.661	60.962	42.311	49.259	24.006	67.37	71.921	36.037	73.882	68.894	62.773	70.367	82.488	44.913	65.409
134		258	45.749	59.777	28.464	46.026	32.002	43.312	38.827	42.962	58.559	65.33	57.239	51.917	71.274	52.038	55.555
135		259	55.957	55.637	45.754	53.339	56.978	14.357	38.864	52.673	66.439	69.434	57.123	64.318	82.075	43.486	64.952
136		260	73.048	81.65	44.43	68.517	80.754	77.628	73.669	42.891	71.348	81.915	76.241	76.374	85.929	69.66	74.906
137		261	73.473	78.238	57.474	90.307	76.535	73.028	67.288	61.838	78.888	70.583	82.799	77.932	79.442	77.693	78.898
138		262	81.976	78.73	54.298	81.435	32.208	68.425	72.17	70.92	72.508	72.817	67.471	81.316	87	65.147	63.986
139		263	36.095	62.683	31.802	55	22.038	52.534	52.603	42.11	48.691	66.679	52.374	74.511	70.854	61.179	48.854
140		264	43.966	50.428	23.895	35.714	25.354	28.719	56.276	39.432	50.416	46.559	55.996	48.664	49.081	36.042	46.514
141		265	59.9	74.387	57.727	55.773	47.218	56.658	52.302	47.188	76.25	63.869	70.764	80.059	85.88	60.191	56.79
142	Automn equinox 2016	266	27.939	38.098	17.559	37.968	21.439	20.773	19.195	29.167	28.196	29.53	53.965	51.927	48.947	26.166	27.686
143		267	22.309	53.754	35.974	41.183	29.185	22.825	31.263	23.211	44.13	25.457	77.363	62.95	51.141	25.226	28.701
144		268	45.434	50.841	23.601	20.66	25.904	5.729	20.921	36.315	35.646	48.728	59.312	76.895	67.244	23.434	28.87
145		269	34.272	46.993	36.25	47.778	31.2	12.705	35.479	35.865	46.02	47.445	51.634	49.441	57.377	34.08	48.248
146		270	53.346	49.786	29.421	33.611	50.359	56.942	53.891	35.068	69.679	43.395	79.622	79.891	66.643	76.677	57.087
147		271	36.328	53.347	34.482	83.796	62.64	48.572	56.123	52.649	39.794	68.346	71.282	64.882	76.31	70.28	61.413
148		272	36.562	39.043	29.958	50.018	45.683	16.751	25.165	21.885	40.556	43.921	56.08	50.912	52.452	45.395	46.695
149		273	21.878	54.06	18.945	42.238	29.181	19.561	47.081	22.632	18.824	24.579	48.081	69.052	53.51	35.81	43.589
150		274	24.507	38.533	37.805	35.901	20.119	53.862	30.946	25.875	41.705	47.065	39.059	73.751	56.381	31.643	51.414
151		275	38.257	52.649	37.067	52.311	30.16	17.488	57.687	57.425	55.137	72.596	70.178	63.215	85.721	40.603	48.118
152		276	75.298	70.786	47.486	71.103	67.746	72.75	71.991	51.583	74.695	75.868	82.929	61.923	82.781	68.426	62.754
153		277	71.312	74.897	67.779	38.353	76.695	19.025	71.854	62.544	68.8	79.143	74.389	70.754	90.814	77.931	67.123
154		278	80.116	62.058	63.693	54.538	83.012	29.772	72.256	54.762	58.915	76.965	69.131	70.598	83.828	69.08	79.253
155		279	26.974	52.39	33.559	55.354	28.046	0.612	42.016	37.107	31.361	39.558	57.533	32.88	51.37	41.874	43.648
156		280	53.37	45.771	44.36	50.751	23.661	25.473	45.623	26.225	19.535	54.268	54.986	66.128	50.695	33.694	65.018
157		281	38.434	35.123	5.061	45.968	16.81	0.653	33.133	17.933	33.969	51.444	65.39	42.412	57.606	32.15	50.441
158		282	17.325	41.492	0	30.375	23.972	68.319	19.153	21.597	6.953	35.307	47.335	37.78	41.191	25.825	9.671
159		283	49.61	37.487	20.338	50.56	29.411	67.773	65.212	40.191	38.028	67.027	53.867	72.828	87.895	69.836	25.749
160		284	16.007	29.272	33.137	64.843	18.348	24.148	32.982	21.329	36.894	20.644	48.999	49.066	57.434	37.907	50.706
161		285	17.255	78.739	37.784	55.435	21.573	14.269	30.011	28.877	16.696	37.306	39.006	45.101	43.748	19.386	63.241
162		286	20.623	30.161	19.222	44.728	70.969	0	27.117	9.761	16.519	29.602	57.183	22.561	30.989	27.91	33.843
163		287	68.332	32.744	9.038	91.621	43.419	25.92	34.921	27.083	34.826	50.195	50.722	27.756	48.291	53.359	1.863
164		288	55.991	31.869	25.66	68.181	65.163	21.822	82.25	43.183	65.098	82.02	68.336	17.605	79.448	13.643	29.377
165		289	72.321	66.836	69.852	66.805	74.92	71.343	79.744	46.527	75.678	68.357	69.288	72.464	79.192	65.049	69.117
166		290	55.549	79.866	72.333	92.237	69.762	76.892	83.882	24.616	54.66	82.322	59.046	73.577	88.291	65.717	70.387
167		291	50.582	40.003	43.233	85.504	61.747	38.281	48.049	44.591	40.351	80.691	43.055	80.257	89.021	71.864	61.241
168		292	26.245	31.731	28.33	66.148	31.505	9.797	19.017	23.227	28.024	61.99	47.709	70.917	57.538	31.79	57.456
169		293	16.538	28.196	31.757	57.886	29.797	3.335	25.137	27.995	49.015	31.059	39.562	51.639	19.293	33.283	34.829
170		294	5.236	61.134	41.88	83.349	53.34	69.037	70.703	56.385	39.899	65.723	70.375	79.246	74.325	0	52.55
171		295	11.965	27.406	32.754	48.837	17.173	16.446	47.32	24.468	27.348	58.888	53.751	53.907	55.335	0	37.827
172		296	39.658	31.49	33.548	61.206	59.024	23.667	33.162	18.314	11.982	43.396	32.213	19.899	46.703	33.267	54.405
173		297	52.845	36.205	29.884	71.422	30.372	0	47.01	38.378	0	17.279	45.384	49.208	51.414	48.17	58.188
174	start PN 2016	298	17.31	30.041	0	50.944	19.528	0	21.188	34.616	48.294	50.878	38.419	0.003	37.949	70.347	42.73
175		299	47.014	85.888	36.366	55.162	56.297	12.802	47.224	47.094	8.162	64.076	49.495	28.963	28.712	72.955	54.021
176		300	70.084	56.958	73.462	86.549	71.876	75.621	71.688	62.576	0	79.521	69.375	76.883	80.894	75.442	77.067
177		301	70.247	41.571	27.333	67.939	35.943	69.094	57.276	53.754	19.787	61.562	32.074	74.962	86.843	60.39	56.493
178		302	76.245	72.726	43.255	81.375	39.576	51.247	75.153	54.118	71.248	44.359	73.248	70.446	85.512	55.848	64.239
179		303	36.586	45.715	28.276	66.934	44.292	21.237	34.291	36.843	34.663	60.303	45.362	68.773	55.335	47.099	45.673
180		304	53.703	58.811	19.448	66.471	28.978	0	30.75	29.845	29.311	52.59	35.999	40.793	50.97	34.648	35.47
181		305	19.187	38.646	13.362	59.778	30.887	31.915	31.061	13.794	16.18	32.173	52.408	44.505	19.898	27.3	15.812
182		306	48.648	38.028	42.627	74.107	57.306	9.68	53.917	33.442	34.486	73.362	70.965	67.987	63.248	39.969	47.345
183		307	0	91.444	24.137	62.262	63.992	61.606	47.729	35.99	43.19	52.951	61.818	76.539	87.761	47.144	51.129
184		308	0	94.462	0	72.177	60.609	21.094	0.238	55.178	23.034	64.783	60.044	65.903	59.485	51.622	57.153
185		309	49.391	37.699	0.532	85.615	75.705	2.828	27.319	10.205	38.593	52.226	40.12	69.278	53.599	71.371	63.645
186		310	66.708	62.08	77.322	64.371	35.858	16.451	37.568	65.378	12.626	63.494	38.367	59.264	42.631	59.984	42.617
187		311	74.829	39.269	41.201	90.755	75.815	0	30.274	65.663	0.732	49.73	8.681	78.406	83.5	32.078	54.595
188		312	81.554	75.407	63.981	85.304	74.379	3.522	38.631	48.191	74.322	68.666	0	81.871	74.481	54.43	75.105
189		313	63.859	21.01	17.959	61.802	28.8	58.424	31.177	25.308	55.705	44.129	10.394	60.641	50.262	41.613	32.344
190		314	38.34	33.92	38.225	67.483	26.862	18.642	28.071	16.079	26.113	40.85	69.223	50.808	60.186	42.745	23.459
191		315	26.052	36.883	0	66.946	21.153	40.938	62.66	24.872	52.039	0	68.632	44.883	26.042	51.253	0
192		316	43.214	91.185	25.169	43.658	63.285	0	69.387	31.236	25.59	0	26.728	13.373	0.044	0	0
193		317	24.566	36.532	27.185	71.467	28.489	0	40.943	0	6.774	30.194	35.395	0.011	1.388	0	0
194		318	75.999	69.151	56.054	78.585	70.391	0	69.516	66.357	49.438	72.693	68.208	55.087	50.09	14.453	58.67
195		319	61.306	78.974	73.314	82.892	31.146	3.079	56.791	70.024	83.796	83.002	71.55	65.852	82.907	84.7	69.315
196		320	56.463	30.514	14.726	64.461	36.748	54.494	38.529	46.418	50.915	73.878	35.097	83.09	91.417	66.65	69.178
197		321	78.218	72.248	49.682	64.653	18.732	62.282	30.467	22.541	39.805	82.036	75.386	76.542	89.694	81.054	78.439
198		322	44.463	46.3	0	75.578	0	40.142	46.49	48.23	17.802	59.977	48.139	71.452	59.897	70.674	57.202
199		323	0.488	32.003	35.076	82.101	37.874	7.613	20.252	42.749	17.336	66.567	34.145	75.686	33.026	36.299	47.756
200		324	0	15.355	0	66.32	60.308	19.812	5.884	27.448	0	39.093	26.711	36.581	28.493	34.396	28.027
201		325	32.082	26.237	0	74.617	47.589	0	43.97	41.725	0.626	59.095	55.699	69.653	87.34	52.207	44.101
202		326	34.846	33.885	0	95.057	41.678	20.369	18.545	45.393	57.879	70.863	20.51	76.72	50.889	39.484	34.421
203		327	0	13.257	31.601	96.467	42.234	35.042	26.39	1.912	8.949	55.058	20.379	57.063	15.223	38.864	1.057
204		328	9.872	47.698	0	75.932	23.783	0	19.937	0	0	67.53	12.86	38.552	27.932	12.945	0.554
205		329	46.046	37.254	0	88.529	61.94	40.015	73.13	0	0	81.64	0.56	46.365	0	46.466	0
206		330	12.729	23.882	8.594	86.435	75.865	51.81	62.234	3.227	28.504	83.941	0	71.976	0	75.12	0
207		331	29.261	36.199	44.885	88.127	49.603	72.042	34.195	67.92	50.462	57.865	0	48.807	43.088	76.95	36.271
208		332	73.175	65.201	74.545	84.404	75.321	75.683	59.416	71.386	58.657	87.874	61.49	61.778	84.131	76.416	65.654
209		333	82.888	76.708	73.875	83.799	69.161	70.72	73.021	78.494	71.427	74.786	78.009	72.115	82.709	75.547	78.194
210		334	60.255	82.457	35.404	76.903	71.903	65.197	45.743	56.675	63.587	82.498	69.126	75.365	85.834	74.144	55.077
211		335	69.761	54.613	22.402	77.686	69.266	64.017	50.766	37.834	32.236	69.965	67.24	80.601	83.663	74.528	63.69
212		336	49.503	35.106	25.482	67.647	39.592	36.576	48.959	47.463	32.183	50.869	43.214	57.689	44.448	51.172	49.596
213		337	22.489	31.382	29.937	51.764	25.97	18.026	0	52.587	35.5	49.157	70.734	55.422	32.041	31.068	66.827
214		338	60.532	12.64	20.271	76.467	73.388	18.448	26.574	28.503	6.472	77.287	29.181	46.983	58.998	33.472	50.835
215		339	68.644	83.082	58.714	61.388	73.347	60.117	39.643	52.351	40.303	89.636	88.914	0	7.276	64.619	20.932
216		340	74.076	79.402	7.465	86.639	75.166	66.562	69.034	8.026	49.65	89.325	75.019	0	72.978	82.986	40.054
217		341	34.561	33.536	26.336	63.745	42.451	45.288	28.577	51.852	26.717	69.44	37.801	68.08	55.4	52.946	21.535
218		342	36.433	41.241	80.678	58.224	36.762	40.203	43.376	61.107	60.017	71.213	67.897	72.553	78.53	48.877	47.574
219		343	37.866	26.803	0	85.133	23.816	1.693	23.248	29.563	29.676	28.319	32.313	45.59	61.801	21.444	4.918
220		344	38.393	9.272	44.1	49.562	42.389	10.078	29.255	35.151	55.473	41.117	42.76	46.929	39.626	26.761	9.958
221		345	5.048	35.631	44.197	81.133	6.765	12.963	24.641	15.683	33.631	68.779	23.387	37.151	0	49.762	71.201
222		346	0	15.419	6.507	65.846	45.769	0	18.556	2.374	45.441	37.907	24.263	27.536	0	0.242	62.466
223		347	58.959	18.444	74.763	74.092	63.95	30.172	79.507	76.035	56.931	70.63	88.485	76.412	0.189	12.038	78.058
224		348	35.22	69.245	78.811	78.403	61.124	69.526	68.901	69.589	70.451	70.903	83.604	79.281	84.89	74.957	0
225		349	52.91	34.584	22.636	52.714	10.365	28.523	43.525	13.473	45.992	84.555	21.045	35.109	33.967	75.119	50.746
226		350	80.224	46.95	51.648	88.941	69.912	1.93	62.758	50.224	26.027	76.555	51.377	32.057	39.914	65.956	36.842
227		351	51.663	36.693	73.584	57.276	47.087	0	31.755	55.387	55.343	34.782	29.703	71.405	23.781	58.031	64.274
228		352	51.141	19.604	49.514	63.086	25.344	56.426	11.316	51.102	15.671	0	21.488	18.755	22.877	16.223	34.281
229		353	52.865	21.459	56.04	52.36	48.436	76.908	38.127	64.682	37.301	30.466	42.79	49.184	39.58	64.076	57.354
230		354	80.223	66.166	69.182	80.493	79.014	52.474	74.324	74.091	63.753	83.543	86.782	73.651	88.397	83.992	27.827
231		355	33.13	62.554	64.514	64.278	77.139	29.149	70.784	52.831	27.887	79.09	83.804	78.971	88.586	80.542	60.701
232	winter solstice 2016	356	59.642	66.977	77.623	77.01	73.969	47.514	0	24.72	35.414	87.079	30.473	80.86	86.902	80.597	71.629
233		357	44.844	44.041	87.945	90.953	64.476	34.54	0	21.297	90.437	55.233	46.685	36.532	69.897	65.3	28.234
234		358	68.506	1.8	9.038	90.97	66.792	0	4.091	71.302	66.082	89.399	60.825	47.264	46.442	6.097	2.244
235		359	32.647	67.597	74.335	54.185	74.8	0	80.152	25.017	58.05	55.68	88.471	74.775	84.4	77.55	33.974
236		360	74.007	74.769	69.966	82.58	81.279	0	44.778	40.406	41.077	76.865	62.316	45.61	86.365	62.582	0.005
237		361	51.664	53.493	56.027	93.476	53.679	35.661	42.953	29.865	15.039	71.83	20.44	68.545	12.71	77.392	0
238	28 dec 2016	362	38.847	35.462	42.599	87.557	46.685	74.546	59.048	34.298	33.009	65.82	75.568	75.702	68.82	66.469	35.524
239		363
240		364
241		365
242	end 2016,leap year	366
243	start 2017	1
244		2
245		3
246		4
247		5
248		6
249		7
250		8
251		9
252		10
253		11
254		12	21.211	21.199	42.831	59.052	47.242	36.939	27.193	39.423	31.378	87.959	46.262	21.384	32.423	47.208	34.613
255		13	9.165	41.994	4.547	65.199	65.492	51.148	35.268	28.281	79.444	54.54	75.182	8.341	37.602	43.335	33.293
256		14	10.424	39.807	0	41.634	46.747	57.204	59.221	77.39	84.974	66.949	37.584	5.406	33.474	35.061	0
257		15	55.018	54.914	0.309	0	46.924	55.371	34.559	81.52	37.976	39.966	6.841	51.429	0	41.976	0
258		16	61.973	52.037	60.605	60.664	64.749	73.004	48.508	54.715	74.225	82.718	73.262	53.079	51.033	64.242	0
259		17	65.033	64.39	68.788	46.733	34.581	73.388	63.537	65.462	81.746	76.159	69.969	78.542	80.032	77.161	0
260		18	70.904	72.592	62.442	56.922	79.496	57.462	66.046	47.709	73.854	77.428	78.092	79.775	84.935	75.163	0
261		19	77.241	76.244	44.482	78.603	74.162	36.112	39.546	37.907	51.903	74.234	89.67	76.454	92.497	81.37	34.063
262		20	66.3	59.75	32.941	71.793	61.032	64.469	72.497	40.517	68.905	64.506	76.303	75.629	75.834	71.927	69.969
263		21	68.382	67.775	59.348	74.106	57.323	61.356	58.828	53.149	66.135	66.844	74.745	69.006	77.147	75.644	71.744
264		22	41.464	38.351	63.274	31.676	64.503	14.62	39.463	35.973	56.55	58.109	37.907	56.987	71.394	74.558	69.161
265		23	24.828	42.774	31.643	39.301	45.907	55.495	22.388	29.206	36.009	44.921	45.842	50.73	36.254	70.478	27.651
266		24	31.545	31.558	14.91	78.116	75.968	11.429	29.139	6.57	70.781	28.746	28.47	46.776	71.632	82.771	67.539
267		25	70.598	53.947	65.533	69.322	72.885	69.432	65.427	57.248	65.714	59.512	42.456	87.3	86.1	86.564	79.426
268		26	32.059	46.597	42.37	50.231	59.626	47.128	47.076	36.558	50.55	90.875	58.379	65.15	67.988	65.866	49.131
269		27	56.137	69.442	43.01	70.876	63.407	47	55.263	66.448	37.915	11.429	45.48	80.546	61.796	74.141	66.339
270		28	15.569	73.074	52.14	71.499	67.771	8.298	76.376	60.87	11.89	69.456	87.325	64.985	79.8	87.012	65.18
271		29	65.222	31.873	3.81	33.568	40.157	22.18	48.048	75.807	25.305	87.166	29.226	52.125	34.2	66.862	15.707
272		30	68.178	53.527	0	70.416	66.404	0	11.723	51.555	76.436	92.962	42.972	83.989	89.765	85.18	0.763
273		31	40.607	66.122	0.557	75.539	47.316	0.006	12.66	73.1	52.956	83.056	3.596	71.247	18.432	69.112	2.615
274		32	46.738	16.501	62.647	56.759	57.421	0.024	4.039	14.424	29.345	21.874	16.28	68.172	55.609	52.141	0
275		33	82.339	71.821	69.384	88.513	75.609	24.53	22.798	50.396	59.857	87.564	0	91.097	89.667	76.366	0
276		34	69.365	54.127	62.5	55.733	73.976	44.314	72.147	54.318	61.032	71.564	46.736	40.223	87.286	73.148	0
277		35	24.773	15.88	17.945	40.038	42.146	60.987	2.836	2.604	17.603	29.682	26.811	58.38	50.349	58.01	0
278		36	21.75	20.405	71.729	31.284	66.24	34.606	0	55.104	34.266	74.961	0	93.851	53.072	4.81	51.638
279		37	25.704	67.373	97.955	46.724	71.889	41.035	25.688	11.437	32.761	35.095	0	68.832	58.24	64.816	69.116
280		38	2.127	59.995	22.357	59.195	68.282	53.928	28.824	54.665	40.814	77.657	0	74.639	83.58	0.835	57.156
281		39	34.161	19.826	61.569	56.787	69.005	10.775	70.933	60.37	49.086	16.053	0	25.289	83.638	58.446	75.566
282		40	55.076	27.713	63.799	52.523	63.861	53.617	62.548	40.898	66.859	0	58.548	88.449	13.147	22.359	56.274
283		41	27.344	52.555	84.941	56.033	44.371	67.844	10.915	67.278	74.506	48.359	84.599	73.599	20.106	63.261	26.175
284		42	33.303	0	40.997	67.562	62.919	34.302	26.324	64.641	63.507	39.153	76.918	91.725	49.746	32.625	67.859
285		43	27.287	0	40.336	35.102	64.397	60.818	3.799	58.865	62.824	76.008	46.852	72.185	6.572	47.124	70.713
286		44	60.749	0	96.564	74.006	73.149	2.787	68.69	60.384	83.499	89.229	78.825	67.226	74.418	72.812	63.126
287		45	35.909	26.447	42.475	27.498	68.678	76.282	50.31	29.104	73.087	63.019	61.762	45.653	88.317	73.386	63.146
288		46	7.432	71.652	32.49	58.928	60.073	71.113	12.93	58.087	57.253	49.117	48.848	43.829	79.258	74.324	34.455
289	end PN 2017	47	29.139	65.089	32.117	44.354	59.103	57.838	30.33	38.358	25.792	88.067	73.877	38.382	89.247	73.557	38.557
290		48	32.891	65.993	38.649	37.015	66.504	69.718	22.706	22.006	41.801	83.098	24.423	55.488	28.91	63.347	40.078
291		49	67.512	56.986	51.704	59.222	48.145	8.678	0	49.555	19.195	10.794	17.209	50.611	57.434	33.191	65.1
292		50	70.576	0	20.17	43.199	39.898	4.228	20.267	6.188	65.095	23.422	13.051	21.676	71.161	26.294	25.13
293		51	80.728	17.741	60.582	51.239	67.092	0	68.049	54.878	70.151	86.802	69.569	66.535	88.377	78.982	75.368
294		52	59.665	67.08	67.167	60.05	67.114	45.889	65.385	64.992	84.992	80.995	83.895	93.044	87.357	80.923	19.814
295		53	27.091	76.756	25.163	57.806	68.056	56.308	60.684	16.624	78.264	62.439	63.32	57.936	46.5	72.917	3.072
296		54	0	73.221	44.454	46.792	88.384	82.538	69.209	51.987	69.255	89.989	91.194	69.151	92.59	88.195	2.787
297		55	0	69.076	28.245	75.298	54.575	43.857	35.735	26.791	18.741	42.496	64.611	31.259	55.94	69.69	39.014
298		56	0	41.058	22.793	24.386	48.528	63.483	21.229	75.949	25.201	39.821	8.557	31.742	26.328	40.651	53.811
299		57	0	34.303	36.864	28.445	43.09	69.473	48.667	82.741	20.33	13.097	21.735	75.727	50.894	35.847	37.913
300		58	32.611	16.898	49.154	32.037	45.47	3.275	26.175	67.332	21.18	71.871	11.653	40.688	33.907	37.583	61.808
301		59	23.921	0	13.257	47.32	19.631	46.822	36.847	30.185	13.318	10.407	9.613	13.879	37.273	34.568	57.797
302		60	47.083	7.632	78.539	25.676	37.971	6.463	17.457	17.09	39.374	32.554	26.467	73.876	24.651	43.49	77.38
303		61	5.101	28.28	12.946	18.729	36.943	34.176	40.706	9.527	65.04	0	10.347	8.923	31.772	38.596	44.141
304		62	5.965	0	65.525	23.221	36.815	47.422	6.228	56.32	52.356	85.459	3.805	67.494	37.712	39.729	56.917
305		63	26.899	0	26.244	28.561	55.653	36.618	80.48	17.199	31.85	74.519	0	86.521	31.668	52.303	40.06
306		64	60.301	14.271	15.91	66.936	78.995	25.822	66.764	54.15	47.822	70.965	13.668	16.742	84.522	32.227	45.334
307		65	51.084	62.216	68.762	66.48	87.689	82.247	24.015	81.206	22.132	77.693	56.182	63.736	71.713	41.192	66.3
308		66	46.097	32.75	27.122	34.133	61.107	66.24	0	79.792	0.101	68.394	38.766	45.721	16.605	53.678	37.02
309		67	70.272	33.282	88.587	18.232	73.098	11.204	0	20.657	48.224	30.471	40.987	69.555	83.532	68.514	43.797
310		68	14.835	18.628	35.233	16.643	68.943	53.802	0	64.557	68.328	69.028	55.396	77.305	15.24	63.69	19.723
311		69	62.308	68.273	65.591	47.04	74.179	40.393	39.303	70.749	83.723	39.241	81.833	13.074	83.492	87.421	39.197
312		70	73.386	66.883	42.733	70.796	73.854	82.453	81.052	60.253	80.636	86.414	88.623	77.578	83.104	88.684	74.793
313		71	47.138	83.361	80.803	43.489	66.059	38.187	45.147	28.845	62.284	84.003	43.952	67.977	76.918	73.55	46.922
314		72	43.709	26.761	85.88	21.125	74.033	26.134	23.673	30.599	64.262	58.881	28.835	33.849	44.961	85.781	75.297
315		73	37.966	0.267	47.14	34.667	62.05	26.896	47.07	42.533	40.745	56.119	26.415	45.762	32.686	68.711	37.065
316		74	23.401	64.355	77.306	74.005	71.139	0	9.835	35.196	79.029	20.214	79.53	45.067	52.839	76.153	5.43
317		75	49.013	74.176	37.079	75.331	79.338	33.041	64.223	55.38	75.16	80.511	88.502	51.743	87.834	86.555	0
318		76	75.583	71.168	66.439	78.026	80.35	84.899	67.379	57.085	72.372	80.37	83.056	74.312	90.301	85.705	0
319		77	56.417	72.639	40.298	34.468	71.54	65.777	21.942	55.008	47.887	65.842	64.684	64.249	69.932	58.091	0
320		78	66.38	0	76.348	70.722	66.649	9.578	84.42	48.318	68.03	84.584	39.866	10.119	37.567	73.397	0
321	spring equinox 2017	79	16.097	0	30.813	57.811	72.975	47.379	48.69	42.809	74.582	83.753	62.197	57.659	86.731	69.43	24.419
322		80	18.778	28.429	65.857	9.429	50.281	44.193	68.75	62.743	40.324	56.567	22.589	39.626	26.335	25.962	71.241
323		81	19.493	74.84	76.249	27.273	54.973	0	9.765	84.042	52.574	68.763	2.313	16.81	41.038	56.058	71.537
324		82	19.707	61.773	79.176	12.746	55.38	0	66.337	43.215	59.98	21.73	18.811	60.816	52.846	26.526	66.517
325		83	12.824	49.916	53.565	56.644	45.682	61.657	22.682	32.176	64.791	65.5	35.705	53.906	74.058	39.159	51.438
326		84	14.629	20.409	29.169	76.776	78.072	78.736	19.559	61.169	82.107	91.184	41.156	43.266	83	75.218	69.203
327		85	6.653	63.879	39.189	66.367	78.29	79.994	68.792	61.251	86.154	82.022	79.95	82.576	85.924	87.584	74.296
328		86	69.514	68.635	68.673	64.322	75.627	77.071	67.307	68.648	79.804	73.523	73.307	74.327	80.269	88.688	63.538
329		87	67.479	76.844	76.277	26.743	76.141	80.358	64.166	70.494	80.353	81.669	75.571	80.972	85.823	86.154	65.923
330		88	14.941	87.809	22.477	46.62	76.919	79.441	19.445	19.697	61.987	93.87	11.78	69.636	64.476	76.177	16.198
331		89	50.129	85.253	86.363	59.462	86.154	56.037	14.267	24.582	74.138	71.088	20.147	59.138	71.076	77.654	63.361
332		90	38.78	75.074	81.389	12.137	69.957	29.827	43.246	10.157	79.373	87.202	7.159	4.978	54.792	81.619	35.46
333		91	72.297	86.769	66.318	34.312	78.39	69.617	67.812	28.281	46.382	33.569	44.55	82.659	44.885	75.851	39.721
334		92	56.5	78.624	75.949	22.357	76.823	88.171	62.36	59.943	75.693	87.822	13.127	78.551	74.64	80.259	30.913
335		93	66.582	79.644	40.719	7.261	75.252	78.622	0	61.613	78.725	79.538	82.03	67.66	79.932	76.534	26.143
336		94	7.668	68.623	75.236	59.046	83.04	78.462	86.524	67.124	77.537	64.886	77.238	71.145	84.831	83.38	0
337		95	49.657	89.48	83.69	76.542	73.504	12.288	77.184	60.098	82.13	73.241	74.467	73.222	80.863	65.915	0
338		96	77.996	77.959	61.993	79.044	68.644	44.219	68.183	72.054	79.11	86.012	77.361	83.231	83.661	89.373	0
339		97	79.158	85.799	75.993	76.324	79.379	72.943	70.201	69.441	87.675	83.898	65.632	77.509	78.978	83.451	46.284
340		98	68.894	80.103	14.885	75.404	64.544	73.66	67.215	74.003	90.86	83.854	66.898	79.519	82.211	87.285	62.162
341		99	76.262	88.733	73.357	77.609	73.501	69.86	71.695	81.392	84.983	82.196	81.374	75.58	92.455	78.923	58.525
342		100	74.802	90.191	75.17	86.615	83.264	88.713	95.115	73.361	92.114	87.988	87.663	89.06	98.085	88.15	83.418
343		101	75.311	86.77	73.518	85.138	75.428	82.103	85.483	65.98	86.307	76.984	68.109	82.968	85.811	82.38	66.996
344		102	83.391	88.474	68.149	84.243	75.954	82.275	86.079	77.826	73.497	83.034	72.126	85.402	91.763	89.394	77.092
345		103	77.428	87.055	52.466	75.883	75.279	73.091	72.223	83.689	82.552	78.967	62.575	79.876	97.264	83.948	70.418
346		104	84.199	84.45	71.574	78.278	73.552	81.702	83.806	80.733	88.408	79.979	83.78	84.024	98.187	88.015	80.903
347		105	92.129	91.921	80.472	86.92	79.191	88.462	87.765	85.852	89.181	91.05	81.529	88.832	97.856	0	77.226
348		106	65.482	79.051	49.45	73.087	64.108	63.934	62.735	70.171	80.311	63.066	65.659	67.585	85.165	75.838	60.837
349	start PD 2017	107	75.485	86.693	65.905	80.619	60.873	81.284	80.902	82.262	76.286	76.503	80.501	73.345	88.633	81.895	61.052
350		108	81.645	89.569	72.541	88.586	57.452	88.671	82.652	76.734	90.942	87.881	87.552	80.12	97.087	92.819	77.934
351		109	82.189	88.031	68.735	60.352	73.146	87.452	84.118	79.628	87.735	86.89	77.852	74.95	95.723	86.696	70.101
352		110	91.973	88.867	74.342	89.161	81.218	96.055	91.988	92.351	91.025	83.101	80.705	92.33	99.115	96.357	88.281
353		111	85.962	91.441	82.547	91.09	84.054	93.623	86.509	90.754	92.648	83.106	83.281	84.193	98.192	93.609	82.249
354		112	84.697	87.756	70.482	87.734	76.038	85.814	73.171	87.021	89.469	85.791	73.933	83.161	90.588	81.128	70.418
355		113	84.468	88.595	74.795	85.947	82.778	89.076	80.786	80.387	82.475	85.039	75.886	77.145	91.71	84.615	78.628
356		114	85.12	89.3	82.33	77.001	71.764	79.24	93.662	85.773	90.979	88.144	88.806	85.876	97.699	91.89	82.684
357		115	80.406	84.062	78.803	77.069	83.117	71.252	87.364	87.038	89.45	85.281	87.636	75.568	98.724	89.159	70.495
358		116	89.694	91.567	87.743	79.718	84.672	81.855	84.163	87.282	90.272	90.442	89.186	81.39	97.801	90.133	86.468
359		117	76.828	88.435	85.95	73.258	85.188	76.828	86.695	90.932	88.295	88.654	87.574	79.343	95.768	92.697	79.745
360		118	83.144	82.793	78.544	88.23	88.686	81.277	87.172	82.726	90.228	84.317	90.327	81.373	88.006	90.286	83.303
361		119	87.795	86.814	76.307	81.847	83.245	80.805	84.232	85.17	87.988	87.49	87.357	84.391	85.293	86.666	84.511
362		120	75.028	80.575	70.425	87.553	79.917	70.799	82.796	82.44	84.342	80.447	86.467	85.065	76.249	72.493	77.694
363		121	77.583	78.241	53.809	80.165	81.557	73.364	85.108	77.037	86.957	78.144	83.013	81.687	79.958	71.272	79.571
364		122	85.273	78.514	80.696	91.018	84.107	78.45	80.618	79.751	88.125	84.356	85.466	81.126	78.22	88.98	82.843
365		123	73.241	80.259	79.414	83.034	80.524	70.376	72.725	64.354	81.839	71.756	74.398	77.136	76.824	81.36	78.191
366		124	77.45	86.253	83.065	86.21	81.071	78.696	90.863	83.436	87.233	84.019	75.288	82.83	72.976	84.009	83.521
367		125	88.795	86.696	72.335	82.323	75.425	85.976	64.823	73.741	79.007	81.584	81.711	86.686	79.451	89.636	83.477
368		126	88.364	86.993	86.108	89.045	79.25	88.262	81.754	56.323	89.519	86.156	85.701	85.263	81.096	85.296	87.23
369		127	85.204	84.37	71.97	79.053	75.961	83.877	68.509	72.53	80.216	78.507	60.262	84.723	64.442	81.438	77.088
370		128	79.688	81.512	59.559	82.16	71.659	71.151	68.813	59.17	79.353	81.162	58.213	77.467	52.589	87.961	76.783
371		129	69.824	85.365	69.666	87.641	80.665	84.374	83.803	79.9	82.547	83.861	79.102	81.089	72.12	80.822	86.549
372		130	70.785	79.705	71.433	86.164	81.83	78.897	68.014	80.486	79.121	82.036	62.599	88.128	76.073	83.186	76.406
373		131	77.571	85.127	74.163	79.417	81.568	85.034	68.91	79.774	88.811	80.368	76.133	86.284	63.874	78.429	79.495
374		132	81.941	84.52	81.072	86.838	80.766	76.463	81.699	85.212	78.821	88.514	73.022	79.832	75.422	87.267	89.358
375		133	75.296	87.317	82.074	86.934	81.299	79.137	81.491	84.659	84.876	83.754	79.66	87.879	74.892	74.894	89.022
376		134	82.044	80.667	60.255	85.365	81.768	74.949	82.613	84.24	86.49	85.594	70.973	82.044	56.35	71.348	84.05
377		135	72.6	79.824	76.722	82.363	87.288	87.232	74.294	90.249	82.857	87.038	81.087	86.619	63.776	77.529	83.226
378		136	85.171	91.07	84.007	83.917	88.357	88.39	90.088	93.367	85.967	91.388	91.085	91.341	90.25	79.544	88.719
379		137	84.42	81.937	82.091	84.211	86.901	86.595	88.755	87.64	83.302	79.763	79.346	81.525	84.744	71.99	82.311
380		138	89.941	87.104	77.075	85.349	87.78	84.709	89.31	90.626	90.987	88.413	80.47	81.688	74.68	84.149	76.972
381		139	89.57	86.695	86.26	92.271	87.689	87.813	87.892	88.921	89.335	54.988	79.81	84.852	81.46	80.376	88.915
382		140	91.238	87.582	81.787	82.218	86.054	85.956	83.692	88.471	88.471	90.077	86.178	78.999	81.796	85.722	89.732
383		141	87.317	84.087	74.524	82.418	84.733	85.537	77.82	86.278	89.362	83.705	71.246	85.201	84.03	78.692	85.185
384		142	88.612	87.246	83.266	84.561	87.88	81.259	90.206	86.034	85.677	87.039	90.065	81.493	83.716	84.172	80.98
385		143	93.209	85.559	84.14	78.544	88.168	81.286	89.359	92.518	94.245	81.951	70.635	76.59	78.224	86.331	81.398
386		144	77.231	84.702	60.53	76.46	80.152	85.158	82.334	83.006	79.799	81.763	74.479	73.512	67.307	77.01	77.359
387		145	85.841	84.503	71.316	77.263	85.331	87.479	83.678	91.415	80.988	78.419	72.833	73.334	73.067	74.023	75.439
388		146	83.573	89.421	87.832	80.887	86.827	90.728	89.68	88.044	90.869	86.939	80.036	80.798	84.643	86.951	86.137
389		147	77.13	77.437	44.142	80.277	76.3	73.325	83.184	87.459	79.963	78.454	70.68	73.426	68.083	67.031	64.142
390		148	87.597	75.675	45.598	82.415	81.564	81.809	81.911	89.944	78.832	79.244	66.928	84.168	68.343	68.265	77.849
391		149	77.55	77.576	38.914	78.878	79.534	76.671	79.493	83.593	74.893	71.245	71.844	60.852	73.88	77.54	65.72
392		150	94.268	89.612	83.502	86.872	92.598	93.193	86.273	88.049	85.89	89.82	85.555	82.556	88.84	88.709	80.965
393		151	91.215	85.658	40.748	84.662	82.598	90.136	85.072	89.141	80.753	87.731	83.301	84.682	89.023	82.648	88.279
394		152	82.784	83.564	38.752	84.85	90.045	87.816	92.637	88.192	82.737	86.32	82.324	90.961	89.807	89.24	86.315
395		153	88.796	86.217	83.448	81.889	89.579	92.543	88.025	89.395	80.336	81.72	78.082	81.344	88.052	88.801	84.789
396		154	93.021	87.711	72.03	89.869	93.784	96.443	88.078	90.944	93.899	88.583	83.932	81.63	94.356	88.046	87.734
397		155	75.953	77.316	26.479	85.197	77.044	81.886	86.398	80.032	74.218	61.371	64.491	72.131	71.548	61.741	78.365
398		156	86.587	77.876	37.817	75.569	79.323	81.39	81.883	86.912	80.03	66.533	54.524	77.043	68.121	70.247	74.574
399		157	87.859	81.159	60.28	81.036	90.992	88.375	83.735	92.132	89.169	79.843	71.02	81.994	88.826	84.515	83.313
400		158	91.462	84.838	79.194	86.291	93.603	93.055	87.807	91	89.161	85.098	76.558	82.27	91.253	89.646	87.913
401		159	90.131	82.684	88.204	87.942	93.677	84.952	84.399	85.045	80.002	91.858	74.715	78.888	85.47	78.122	84.377
402		160	86.239	85.047	81.359	85.935	91.306	86.781	85.847	86.088	81.538	83.244	66.254	82.777	89.728	86.434	82.47
403		161	82.581	88.736	85.314	86.679	90.344	88.549	89.25	88.956	82.41	83.186	78.751	80.161	86.925	86.818	73.991
404		162	70.665	79.746	75.81	81.67	84.036	72.809	88.026	79.446	80.588	69.797	66.473	80.39	70.995	74.604	69.036
405		163	78.036	79.849	77.885	75.648	88.39	80.356	82.67	82.616	75.914	76.9	70.981	81.932	82.828	81.981	78.74
406		164	76.168	80.582	74.105	73.582	78.75	76.074	81.71	80.388	75.504	73.835	73.268	76.709	78.75	69.94	72.105
407		165	87.019	86.281	76.198	85.87	75.867	86.337	90.189	86.568	90.729	84.329	86.619	84.775	86.541	86.487	81.913
408		166	82.288	83.829	81.374	86.078	84.229	81.104	89.207	79.902	80.156	83.596	75.218	82.206	85.074	85.192	81.985
409		167	74.931	81.109	73.699	89.099	85.873	88.028	88.563	89.517	77.003	76.555	81.323	81.839	84.475	84.632	82.547
410		168	86.696	78.178	79.472	82.528	82.864	87.501	80.487	87.436	77.194	83.941	82.839	82.247	82.476	78.866	77.319
411		169	87.534	85.582	73.136	88.651	85.255	90.834	88.459	85.971	81.051	85.822	78.664	85.517	85.287	85.301	88.682
412		170	85.741	86.57	84.694	87.177	91.171	87.427	86.918	87.008	81.792	78.839	78.544	81.729	82.738	87.958	85.411
413		171	80.354	86.538	80.567	85.576	88.127	83.513	82.39	84.639	86.307	77.235	74.101	85.347	83.509	80.739	80.015
414	summer solstice	172	76.424	84.868	73.534	89.284	81.559	79.298	85.116	84.335	76.773	85.536	64.198	85.985	80.896	77.564	79.685
415		173	79.353	70.409	59.91	75.21	71.666	75.707	80.492	80.342	80.213	69.627	58.092	73.887	80.311	74.924	63.678
416		174	85.963	87.674	71.99	84.039	91.419	86.596	86.29	87.572	77.972	75.459	77.34	82.401	87.558	86.514	82.545
417		175	79.188	83.08	54.233	82.663	68.583	61.784	72.512	76.159	77.498	79.038	75.957	80.733	68.431	68.752	66.415
418		176	81.726	83.011	70.412	83.274	84.36	86.569	85.612	82.799	79.669	80.48	80.655	83.434	77.784	83.874	79.581
419		177	85.117	85.545	80.193	87.915	90.237	93.828	86.548	88.518	84.778	84.632	80.117	86.306	89.702	87.327	78.222
420		178	74.402	81.491	72.458	84.857	91.898	88.404	86.878	81.666	81.839	84.244	80.32	78.016	81.834	84.048	74.243
421		179	71.975	82.321	76.745	83.994	86.743	75.905	82.747	76.976	78.459	75.396	84.817	70.298	74.664	79.266	65.943
422		180	84.229	79.692	81.024	84.046	88.312	86.788	84.626	82.078	81.239	78.525	72.374	85.217	80.826	87.082	85.941
423		181	88.9	89.62	81.396	84.136	90.118	88.958	86.035	85.889	85.511	83.516	86.026	80.164	90.114	88.133	85.27
424		182	75.084	78.593	60.706	81.642	71.659	68.921	83.511	74.721	79.59	67.387	84.798	75.164	75.743	67.896	69.693
425		183	80.857	72.94	53.97	77.194	77.283	68.997	75.039	65.459	73.231	72.724	84.859	68.508	75.073	68.87	72.675
426		184	87.154	84.91	82.189	90.666	94.31	86.472	87.289	88.261	89.023	89.953	90.757	79.318	88.481	88.511	87.491
427		185	66.502	86.452	64.374	85.183	86.658	68.651	87.995	78.282	85.266	86.06	90.391	70.702	81.705	74.443	76.52
428		186	83.434	91.959	82.062	86.816	89.476	90.035	89.882	90.47	91.137	90.399	89.766	85.882	92.028	88.452	84.811
429		187	70.417	73.533	55.986	73.098	66.338	61.061	83.237	71.416	72.775	78.847	87.011	71.533	69.805	69.394	71.26
430		188	87.508	82.653	77.145	81.183	69.315	79.472	88.917	82.476	83.88	86.805	86.084	81.101	85.956	78.656	87.164
431		189	79.473	77.36	59.128	72.589	87.619	73.13	86.904	79.227	83.853	73.884	84.11	58.047	86.439	74.331	82.275
432		190	76.604	66.489	67.063	74.532	81.972	76.184	84.926	72.805	80.908	64.086	88.442	83.839	79.386	76.411	74.631
433		191	63.248	57.705	52.71	78.59	79.669	60.416	82.57	66.25	77.252	59.046	83.634	52.182	75.381	64.592	76.984
434		192	70.049	75.364	59.433	80.932	78.333	73.217	84.146	79.491	82.352	74.624	85.354	71.487	81.055	79.402	81.119
435		193	59.513	61.175	44.321	65.213	64.648	35.367	69.223	58.047	68.308	61.992	84.443	47.522	65.691	52.113	72.816
436		194	58.117	66.544	54.026	69.655	65.825	38.001	80.039	63	63.95	72.551	84.73	56.874	75.543	60.715	62.619
437		195	81.211	85.94	77.542	84.135	88.003	83.76	89.316	87.036	88.856	84.843	85.816	80.718	85.628	85.794	82.501
438		196	76.18	73.985	57.544	74.302	88	49.575	83.014	73.68	76.221	73.863	86.106	74.761	74.217	74.069	77.447
439		197	41.312	50.361	45.045	55.533	58.393	32.446	76.107	58.7	71.574	66.245	79.455	69.037	69.199	61.556	70.065
440		198	61.158	62.571	72.783	64.275	75.484	58.966	85.587	71.073	78.148	71.507	89.473	72.971	68.376	66.606	71.414
441		199	69.791	72.881	59.727	77.54	72.675	61.486	86.655	86.627	82.527	83.485	88.887	86.908	86.826	76.208	80.882
442		200	63.619	71.83	66.622	74.411	65.748	46.711	77.821	66.708	80.958	67.985	84.938	77.661	75.137	63.662	71.484
443		201	53.811	74.818	45.098	63.066	77.42	50.434	75.469	58.937	75.21	67.956	86.371	75.797	64.296	61.822	71.96
444		202	78.652	87.829	72.515	80.058	90.884	81.176	82.115	85.608	92.422	86.501	93.189	84.828	89.916	77.388	85.748
445		203	74.92	79.976	70.512	82.432	88.271	72.997	84.38	71.063	86.328	81.002	92.21	79.247	83.586	79.077	75.54
446		204	78.631	84.138	74.999	84.305	74.081	77.646	87.286	84.765	87.97	84.822	91.075	86.403	85.595	77.301	87.55
447		205	78.273	71.218	68.872	78.955	86.594	43.071	87.015	75.507	86.171	80.021	75.195	83.992	78.296	67.792	60.502
448		206	76.868	86.67	75.833	84.002	73.221	79.946	89.636	81.008	85.5	87.538	86.517	85.411	82.559	81.928	87.595
449		207	79.228	79.124	77.862	75.438	79.915	78.04	88.501	48.434	74.656	76.117	84.864	81.807	77.053	70.553	78.353
450		208	61.272	58.348	53.623	79.221	66.969	65.031	76.195	47.005	77.227	74.555	79.214	71.558	76.905	70.724	70.832
451		209	79.565	90.786	79.786	87.946	87.705	85.596	91.198	86.509	86.542	91.724	91.87	81.672	83.531	79.87	83.805
452		210	73.637	81.657	63.803	68.218	89.192	72.999	90.803	81.571	82.239	89.673	80.01	85.145	86.534	69.718	78.415
453		211	73.459	75.892	76.998	81.166	86.89	70.129	87.44	78.723	78.847	83.368	88.615	82.101	70.812	81.211	74.08
454		212	77.965	71.527	60.192	57.341	56.719	45.784	88.098	69.227	74.831	83.229	81.176	76.793	74.773	67.185	73.99
455		213	64.374	79.672	55.837	63.728	57.065	41.304	77.189	63.756	66.959	76.927	81.094	72.16	69.915	64.345	58.005
456		214	47.822	61.665	36.963	64.345	82.91	19.548	73.097	45.079	57.5	68.382	76.154	67.825	53.993	46.663	65.869
457		215	51.298	63.084	35.501	71.128	66.747	16.283	78.345	73.13	68.462	73.236	78.854	71.805	73.267	51.977	65.224
458		216	53.88	67.311	47.836	0	68.105	70.002	86.274	64.195	74.14	79.56	84.922	78.216	82.562	72.555	63.683
459		217	66.117	62.216	52.219	81.643	93.003	73.319	85.139	75.138	84.483	82.041	86.171	74.172	77.254	55.77	78.79
460		218	40.449	64.066	17.353	64.554	67.124	47.119	74.757	45.328	35.369	71.688	79.868	73.372	65.693	51.792	54.264
461		219	57.886	68.001	69.526	79.923	67.873	26.549	89.461	78.609	75.701	88.587	79.712	87.028	82.753	78.276	66.224
462		220	85.35	83.693	73.821	90.037	91.74	91.6	91.277	81.89	88.831	78.99	92.601	84.397	84.125	92.163	80.821
463		221	81.763	85.851	78.12	83.2	87.402	94.804	92.392	89.877	89.022	86.994	89.67	90.802	90.117	88.423	86.274
464		222	85.381	87.272	80.262	75.664	92.179	94.43	93.43	84.212	83.205	76.302	90.172	88.067	94.15	90.886	84.259
465		223	80.142	83.007	81.231	67.998	85.674	88.1	89.407	85.818	72.863	75.182	77.109	81.791	82.896	81.167	77.4
466		224	84.693	80.554	75.074	86.866	59.776	90.781	91.133	87.563	88.554	84.4	89.33	83.806	88.96	90.062	80.86
467		225	76.661	85.265	86.812	84.518	87.079	82.626	89.889	86.562	78.923	86.019	84.589	86.738	88.678	86.633	78.974
468		226	87.295	82.419	84.863	74.936	92.095	92.385	90.832	85.073	70.566	87.055	88.26	87.36	92.606	80.4	86.203
469		227	75.835	73.814	81.451	86.281	93.411	80.61	89.435	86.927	89.199	89.812	87.656	86.84	79.681	87.717	69.359
470		228	77.963	67.575	76.625	70.919	74.315	82.415	76.818	65.997	68.624	0	81.451	74.336	74.628	74.262	75.254
471		229	76.8	80.575	84.138	69.712	86.514	84.927	79.958	86.612	83.893	89.597	81.763	78.899	82.5	92.538	80.501
472		230	80.848	82.427	78.28	80.103	84.802	90.056	87.665	83.337	83.237	89.941	86.819	90.047	85.874	81.115	79.875
473		231	83.053	84.566	78.533	77.778	55.358	67.052	90.331	89.666	74.93	84.801	85.334	75.125	83.329	70.158	66.703
474		232	84.34	93.257	85.148	87.174	87.634	91.86	90.897	86.225	89.949	92.537	92.489	85.586	92.384	90.958	86.857
475		233	74.645	83.421	80.365	88.792	86.263	81.225	88.742	73.93	88.683	82.373	86.164	88.39	82.398	82.331	80.221
476		234	89.496	89.148	77.846	84.197	86.083	76.606	89.655	87.638	83.912	89.067	91.777	88.862	85.143	72.644	88.264
477		235	75.268	78.864	74.367	71.96	67.01	67.305	86.493	74.101	77.191	78.976	76.894	85.405	74.644	79.335	74.927
478		236	71.867	74.443	71.568	79.265	72.29	66.593	82.035	79.754	60.663	75.163	75.665	76.843	69.699	74.933	70.031
479	25 august 2017	237	85.365	88.235	85.532	85.789	63.542	86.958	89.549	89.065	80.169	87.496	87.262	84.355	87.472	94.463	80.043
480	end PD 2017	238	71.775	88.458	78.5	78.704	86.713	93.298	94.048	88.089	91.858	89.482	91.256	85.769	85.663	94.426	82.422
481		239	64.553	86.188	86.212	77.184	77.487	79.359	87.614	90.201	87.183	86.068	83.441	80.717	73.337	81.924	78.259
482		240	69.566	90.728	81.787	80.247	73.728	77.46	89.07	91.404	87.875	87.548	88.822	85.342	88.786	89.138	80.773
483		241	87.633	85.675	87.277	80.636	89.508	97.566	93.144	85.345	85.237	85.577	88.86	91.666	91.264	90.372	86.232
484		242	70.379	86.276	82.095	71.889	80.746	89.829	90.843	85.573	77.287	82.302	83.326	82.108	85.106	69.931	80.776
485		243	61.811	73.566	62.672	56.574	63.513	55.045	74.336	59.944	70.246	77.283	54.896	77.523	72.551	77.612	68.195
486		244	52.635	71.479	62.94	75.977	29.081	45.106	78.694	59.301	69.386	67.695	55.349	74.815	71.268	50.975	63.242
487		245	72.938	69.967	40.787	66.126	55.205	73.934	77.442	70.947	70.817	71.343	63.227	74.376	85.215	69.959	69.804
488		246	68.703	78.907	63.434	63.08	46.952	51.197	77.203	52.475	72.817	72.496	77.635	79.83	69.25	73.139	64.623
489		247	86.328	93.782	83.145	80.513	86.485	91.795	68.993	91.763	92.736	89.476	87.533	84.806	90.444	87.297	86.523
490		248	80.811	90.417	82.958	78.811	83.852	62.959	87.283	87.53	73.905	87.589	73.433	85.178	89.225	56.785	74.057
491		249	83.822	89.046	83.456	81.952	87.483	89.856	73.033	85.274	83.191	84.472	86.262	78.056	70.646	82.464	78.179
492		250	72.345	81.533	82.215	66.393	68.644	85.566	80.906	79.293	84.138	77.388	67.434	74.896	73.7	88.275	75.982
493		251	65.489	83.394	62.753	81.468	74.723	62.305	74.298	70.448	86.356	76.454	59.133	80.058	67.222	62.457	74.661
494		252	58.511	82.624	85.949	79.978	65.24	87.318	85.894	92.006	86.882	76.726	81.714	80.353	84.553	86.499	79.47
495		253	82.917	81.004	81.037	74.346	80.353	90.539	87.454	76.754	78.656	73.469	79.556	79.298	78.789	85.501	76.425
496		254	89.657	79.728	80.677	81.963	86.765	89.966	87.801	85.921	78.576	81.9	84.976	80.328	75.952	85.3	0
497		255	72.475	78.47	76.971	74.528	79.006	88.761	79.383	82.603	76.576	68.973	86.192	81.437	73.331	88.103	84.317
498		256	78.541	74.549	81.361	76.057	76.388	87.475	84.304	90.863	66.848	82.981	83.062	80.377	84.159	87.426	82.54
499		257	45.984	62.757	56.222	50.483	32.92	32.287	67.965	46.688	61.35	65.913	38.706	69.324	46.809	52.363	55.564
500		258	36.865	65.619	30.712	52.232	27.808	12.25	77.847	32.253	59.332	59.643	61.259	54.389	60.659	55.623	56.695
501		259	64.897	75.501	47.634	73.887	46.385	60.189	80.984	58.55	67.28	76.028	56.043	76.114	68.578	47.98	78.599
502		260	60.393	72.259	67.488	85.446	61.669	55.068	80.863	83.293	84.398	82.711	86.401	87.397	88.568	86.532	85.76
503		261	60.991	61.234	70.131	60.977	86.223	46.47	76.95	57.511	78.085	67.847	63.634	64.616	66.449	52.398	63.604
504		262	82.894	89.206	91.162	79.936	80.479	71.419	88.07	87.662	91.991	89.718	85.515	83.927	83.267	90.484	79.586
505		263	68.001	72.88	61.265	71.788	68.046	78.661	78.796	73.011	64.133	70.321	61.296	68.23	74.534	53.364	68.414
506		264	66.434	87.795	82.16	73.321	66.247	22.141	73.347	63.275	60.123	74.019	66.932	85.549	83.564	64.327	64.4
507	automn equinox 2017	265	50.786	64.733	40.369	60.178	50.735	28.387	77.02	41.553	51.748	65.721	36.529	74.539	77.603	56.031	63.285
508		266	78.887	64.593	68.644	76.535	51.021	81.302	88.65	52.243	70.994	71.352	65.563	71.27	72.645	84.973	74.1
509		267	61.139	66.097	67.196	56.847	40.657	78.554	81.157	43.302	57.823	58.634	56.86	64.344	56.304	52.844	61.409
510		268	43.674	45.601	51.788	54.792	37.238	31.835	77.509	36.326	49.552	68.203	38.883	60.361	81.292	39.189	59.01
511		269	57.584	77.497	30.375	81.149	34.573	34.681	33.58	60.824	44.806	17.928	36.947	86.447	89.762	0	0
512		270	13.582	77.643	63.949	64.416	48.323	38.466	25.056	39.506	28.385	70.66	48.437	96.146	35.16	19.069	83.917
513		271	12.115	37.777	22.41	79.868	42.614	46.708	15.016	10.02	0	78.804	19.723	72.051	28.475	74.101	86.767
514		272	0	67.74	63.682	72.407	58.477	68.096	3.958	24.425	40.686	29.176	23.756	45.353	42.539	73.863	63.527
515		273	0	67.796	58.315	89.781	56.815	71.809	84.337	1.081	89.041	50.227	2.541	77.924	79.626	87.06	81.315
516		274	0	31.429	25.051	66.631	41.913	35.351	81.275	69.981	72.258	85.037	56.606	40.793	83.928	76.45	43.811
517		275	0	1.708	36.335	67.909	29.255	29.665	78.894	60.31	73.735	84.443	71.529	78.537	76.562	91.834	61.377
518		276	10.122	68.757	61.784	82.412	51.097	40.881	88.878	65.13	70.323	89.902	72.933	19.531	65.624	90.378	52.499
519		277	69.707	49.019	64.252	77.365	44.345	59.009	50.545	4.23	20.999	74.631	87.336	44.933	6.973	93.455	38.342
520		278	73.931	38.401	45.646	90.346	64.999	29.623	19.001	0	40.053	86.625	80.374	72.978	62.45	94.52	33.28
521		279	62.914	72.433	49.854	65.991	66.268	60.031	64.315	0	21.831	87.45	65.438	87.824	87.329	78.022	64.339
522		280	66.229	74.271	45.712	70.01	53.952	44.302	87.32	58.401	49.052	81.183	47.315	44.36	76.512	81.275	56.423
523		281	49.091	70.661	37.418	62.955	58.539	48.69	85.175	52.802	38.886	83.593	39.759	55.567	20.865	82.683	38.615
524		282	29.715	53.787	57.104	77.67	27.423	57.556	69.68	15.817	37.558	65.523	34.019	50.476	34.843	48.896	35.405
525		283	25.401	59.192	37.994	72.29	60.791	11.142	84.817	9.284	17.571	37.13	8.819	85.437	22.391	15.638	0.707
526		284	52.338	45.38	42.707	53.904	0	23.369	35.616	43.92	70.115	83.774	45.931	49.163	62.777	38.18	43.055
527		285	16.864	16.767	47.504	74.265	39.339	30.884	78.686	0	20.743	21.727	13.577	27.317	23.48	13.973	15.803
528		286	17.005	51.325	46.253	77.909	58.923	46.677	12.967	0	38.315	49.688	9.154	32.328	11.273	26.93	27.181
529		287	27.796	57.914	40.798	33.531	36.11	58.772	29.141	0	20.193	6.275	22.791	48.045	33.033	0	0
530		288	25.564	59.781	26.549	56.883	23.37	51.76	35.781	50.159	16.676	57.5	35.226	54.043	39.167	44.535	0
531		289	12.687	22.113	61.94	78.024	6.791	24.615	88.1	46.613	6.4	82.712	30.099	65.322	26.287	69.97	3.211
532		290	49.636	64.679	55.225	59.152	44.133	71.893	82.685	55.732	0	89.352	18.894	79.074	47.787	70.734	63.372
533		291	57.187	59.333	60.368	81.079	57.47	49.395	82.883	41.36	58.177	78.923	21.644	19.704	72.44	52.329	66.253
534		292	65.272	61.984	41.656	56.753	47.932	25.297	73.716	47.992	72.16	60.405	62.451	69.455	72.583	34.43	55.235
535		293	54.691	63.448	37.975	65.931	53.256	24.223	78.105	45.711	78.97	86.084	77.13	51.501	76.525	0	0
536		294	50.762	50.936	32.614	75.628	77.194	36.667	37.55	50.763	63.294	37.232	28.854	63.264	49.201	0	0
537		295	64.059	25.864	37.473	62.081	35.476	30.562	67.585	38.593	81.323	13.372	46.675	26.241	67.182	7.857	0
538		296	71.366	57.995	0	81.902	53.227	98.135	43.202	0	50.021	61.176	61.869	18.714	71.506	58.182	0
539	start PN 2017	297	78.203	63.02	64.29	82.775	39.165	64.089	70.422	0	27.893	15.43	0	44.717	0.712	0	0
540		298	18.106	91.334	0	83.444	66.225	95.264	18.017	0	68.413	91.344	31.003	36.323	65.993	0	0
541		299	32.249	72.575	0	82.952	64.248	69.785	42.627	51.775	23.556	81.237	46.807	48.434	25.064	0	0
542		300	32.088	44.19	0	74.713	45.74	91.474	10.248	42.796	11.519	27.062	0	26.602	6.666	0	0
543		301	31.051	85.335	0	91.246	36.037	97.15	11.122	48.569	24.804	2.347	19.245	75.931	23.147	0	21.654
544		302	8.078	32.647	0	82.738	42.124	95.974	52.618	0	0	84.6	14.236	52.117	33.338	53.937	47.866
545		303	11.137	28.049	0	52.053	17.342	36.35	17.008	26.735	34.587	18.017	33.804	46.296	34.68	41.988	45.548
546		304	21.361	54.453	0	75.783	73.021	44.132	10.895	18.715	5.654	43.099	11.443	21.206	5.689	15.808	31.445
547		305	11.538	13.624	0	64.957	41.337	94.024	14.275	0	13.3	17.977	22.66	78.043	35.511	34.183	35.237
548		306	34.089	60.253	0	77.93	28.842	95.971	21.678	0	24.328	23.832	10.986	68.914	32.936	3.797	16.408
549		307	8.962	17.372	0	70.178	32.988	97.505	19.991	0	0	26.236	98.542	71.976	54.504	9.031	17.316
550		308	17.584	84.187	0	84.559	43.718	96.79	21.672	0	36.791	21.221	18.623	53.245	62.975	22.037	38.374
551		309	75.485	85.334	0	72.921	47.45	41.488	60.421	54.495	13.492	62.227	10.119	32.557	58.269	66.785	37.176
552		310	45.654	18.272	0	74.306	74.56	81.298	72.883	39.628	0	5.471	12.743	43.605	8.265	69.318	60.225
553		311	0	64.198	0	33.107	35.937	64.872	18.237	10.11	27.815	16.316	48.2	52.367	25.044	59.447	39.689
554		312	0	79.606	0	84.538	39.066	46.902	63.554	0	17.912	78.327	15.674	45.221	15.901	55.677	24.637
555		313	4.342	59.964	0	57.264	48.531	88.484	62.629	21.387	0	11.376	9.139	16.213	26.985	51.869	40.761
556		314	47.189	33.361	0	61.094	69.325	87.653	78.215	64.111	7.037	65.923	79.432	32.226	64.924	56.708	49.75
557		315	17.174	30.336	32.118	65.186	60.569	39.3	78.771	57.295	79.222	18.27	83.206	57.079	0	58.461	49.075
558		316	6.932	72.158	23.175	37.694	46.939	32.796	43.816	43.85	36.468	24.004	34.523	47.599	56.626	58.173	31.594
559		317	51.876	48.176	47.884	82.189	52.86	67.698	0	64.165	40.989	73.142	71.593	32.045	26.998	52.433	47.633
560		318	61.046	76.707	73.138	63.963	56.118	72.284	0	74.542	74.124	80.344	73.236	69.412	78.421	63.972	45.648
561		319	33.464	64.271	82.594	71.32	67.962	66.882	94.096	3.362	74.232	85.478	43.479	50.538	86.029	65.769	38.836
562		320	43.723	24.036	61.022	66.532	37.664	52.898	82.811	63.733	63.1	71.172	51.852	61.867	78.537	63.15	61.789
563		321	20.699	29.389	21.591	70.295	61.888	79.682	76.156	25.149	59.216	63.324	80.778	56.604	80.593	62.394	49.575
564		322	12.226	57.833	23.309	28.951	33.573	64.541	68.216	17.078	28.323	34.074	50.457	38.249	31.185	57.903	35.232
565		323	12.008	57.396	23.309	24.199	38.488	65.087	68.157	16.941	28.125	33.544	27.803	37.928	28.892	53.542	32.14
566		324	13.607	95.647	47.658	69.53	35.127	38.316	73.433	10.605	72.767	7.125	85.429	58.455	53.858	65.671	58
567		325	43.811	85.105	35.4	67.205	22.749	68.048	30.564	51.518	27.67	84.205	37.298	60.391	21.953	51.426	43.224
568		326	65.162	69.572	35.678	65.569	39.515	77.482	51.001	61.729	71.897	71.831	34.681	52.858	44.332	38.377	42.87
569		327	19.454	65.185	39.99	45.741	39.336	50.083	83.985	30.583	37.731	62.864	26.459	62.096	53.431	54.757	56.241
570		328	34.613	46.837	51.361	49.205	38.186	47.708	47.69	45.431	45.344	43.288	16.288	28.385	42.84	34.128	54.509
571		329	32.728	71.647	55.528	13.677	23.777	54.593	75.062	26.977	13.514	84.616	70.752	43.837	37.139	46.476	21.825
572		330	13.774	74.562	22.183	54.28	31.884	67.148	85.877	39.622	55.913	68.17	34.552	66.351	14.691	25.639	49.347
573		331	60.386	35.217	15.116	15.255	10.913	9.616	66.266	45.421	23.011	19.177	55.836	21.108	25.922	17.873	17.363
574		332	68.092	0	25.174	6.702	21.542	73.489	19.482	35.464	37.378	63.44	53.702	38.016	14.564	20.064	0.004
575		333	8.8	1.991	29.276	28.094	60.727	68.335	66.533	42.687	64.931	9.829	27.926	80.111	71.812	20.618	60.158
576		334	26.623	76.054	48.361	66.333	56.094	8.132	77.51	11.313	25.893	13.691	67.636	82.132	67.206	20.663	51.364
577		335	62.019	68.657	17.362	19.643	50.441	47.434	91.915	12.935	73.731	88.007	21.482	73.817	71.719	14.698	24.528
578		336	37.299	76.789	44.541	10.266	41.163	59.958	57.234	0	19.832	90.632	1.271	59.038	73.046	13.511	37.424
579		337	28.117	84.636	56.723	51.001	53.609	63.71	80.961	32.823	59.802	83.908	26.647	50.975	74.624	5.562	60.3
580		338	35.788	78.938	63.416	69.894	62.322	64.21	76.774	69.909	82.494	90.103	78.228	21.495	80.596	12.968	63.67
581		339	69.399	83.256	54.666	62.567	66.451	58.454	87.322	60.836	59.802	87.226	64.995	0	74.827	21.364	75.694
582		340	79.847	85.316	45.732	69.807	54.744	81.868	85.602	59.925	82.494	73.422	0	11.806	62.223	4.695	66.616
583		341	41.93	79.851	56.884	44.812	62.846	50.582	80.809	40.504	88.395	52.478	70.539	0	63.211	0	55.456
584		342	74.569	80.057	69.646	73.146	64.757	50.582	83.199	5.232	88.395	52.478	84.237	0	82.369	74.632	0
585		343	69.967	88.224	18.518	77.925	64.093	23.172	76.687	75.151	59.802	84.556	0	16.109	29.206	1.395	70.034
586		344	51.864	90.594	49.972	77.111	74.112	90.148	85.448	84.883	82.494	52.478	63.169	0	79.032	73.359	70.034
587		345	40.432	74.841	64.023	65.532	60.613	63.296	72.201	71.898	88.395	84.556	67.718	52.88	59.487	73.359	79.296
588		346	51.864	90.594	49.972	74.571	62.887	90.148	85.448	86.209	88.395	53.367	63.169	69.304	74.286	1.395	79.296
589		347	40.432	74.841	64.023	84.461	62.887	63.296	72.201	79.006	27.12	39.072	67.718	88.571	74.582	1.395	22.32
590		348	18.22	45.087	81.433	49.511	53.09	62.002	78.376	34.521	27.12	53.367	47.789	40.824	71.662	0	22.32
591		349	35.461	41.664	61.524	56.832	18.708	63.296	55.309	27.704	42.809	39.072	67.443	40.662	18.28	0	62.634
592		350	37.943	69.703	52.711	39.267	48.637	62.002	61.338	60.663	27.996	21.024	37.892	77.11	44.175	0	27.133
593		351	58.658	87.24	37.616	54.948	39.448	47.699	65.578	61.31	40.942	15.833	32.523	65.614	0	42.696	58.387
594		352	31.073	57.486	68.883	65.715	25.842	39.159	96.492	66.526	47.681	52.206	58.938	43.333	58.147	79.236	68.454
595		353	21.901	71.944	24.29	70.344	39.873	37.526	78.892	64.773	76.596	82.768	44.391	56.539	75.071	73.021	32.952
596		354	49.837	63.759	55.47	37.827	33.57	52.618	63.695	75.443	74.083	76.134	73.598	63.055	89.58	71.655	79.971
597	winter solstice 2017	355	17.218	80.037	51.526	72.484	50.439	37.316	59.021	76.213	84.912	90.898	79.022	73.884	82.621	85.999	73.685
598		356	53.813	79.217	57.068	60.268	80.303	62.798	86.308	58.203	76.389	89.509	76.589	67.287	83.611	85.288	69.461
599		357	40.059	45.46	58.943	38.446	75.813	65.776	43.362	14.718	33.092	72.651	69.324	62.961	77.628	53.065	66.459
600		358	71.397	60.192	62.867	57.905	58.714	86.18	75.404	49.512	34.37	59.788	43.808	43.504	47.804	79.184	54.499
601		359	59.97	31.567	53.237	0	55.251	79.356	63.632	41.14	51.654	32.369	53.304	34.782	54.741	73.989	17.177
602		360	26.982	25.536	41.026	71.483	56.669	84.594	72.424	36.03	60.558	47.597	51.252	11.591	36.464	46.302	0
603		361	59.118	72.853	36.018	68.088	60.09	66.793	84.904	42.217	50.013	73.309	77.603	63.07	49.355	77.705	0
604		362	60.394	65.782	64.674	64.113	58.588	54.603	79.076	11.948	47.586	70.609	75.358	56.975	51.83	81.968	58.909
605		363	53.808	21.58	24.366	57.084	83.408	47.573	42.005	40.409	51.247	74.031	48.757	68.079	77.066	60.206	55.676
606		364	24.093	35.098	51.538	36.918	65.15	83.686	51.55	19.143	24.193	41.353	36.796	36.883	17.999	52.686	57.449
607	end 2017	365	24.347	75.952	56.067	39.622	58.303	63.149	42.492	70.298	20.748	39.641	14.728	32.013	1.357	21.817	47.104
608	start 2018	1	51.962	85.026	66.977	41.927	26.6	67.149	55.198	48.365	50.51	58.801	39.385	14.945	0	43.121	54.359
609		2	47.712	86.894	17.837	36.809	42.646	7.689	48.402	50.224	17.605	7.356	66.273	72.192	16.592	32.555	59.525
610		3	66.188	51.035	64.604	81.187	65.578	79.261	54.242	61.613	74.633	86.409	60.611	40.016	72.614	32.413	66.262
611		4	58.906	69.979	45.061	65.281	58.871	80.457	66.501	6.788	52.123	91.309	34.482	56.183	56.054	57.335	54.874
612		5	20.327	49.051	43.678	68.902	43.27	39.333	79.484	68.198	54.434	43.496	45.018	61.774	47.345	0	48.396
613		6	53.254	77.623	54.816	69.086	39.14	51.797	85.797	65.362	58.917	43.462	46.082	66.68	2.491	36.576	68.71
614		7	68.697	47.256	48.996	60.13	43.809	73.477	75.324	35.278	47.654	57.393	60.315	59.219	25.59	71.751	50.855
615		8	84.064	78.401	44.158	75.499	40.396	56.176	40.835	70.737	19.789	38.613	30.27	54.151	0	28.164	17.643
616		9	85.058	15.218	67.606	67.093	35.959	96.074	29.768	61.254	48.15	22.779	57.751	22.402	22.184	53.271	19.688
617		10	43.913	65.194	37.669	56.231	39.269	61.216	56.959	28.049	2.332	28.733	47.516	55.965	76.329	32.039	48.944
618		11	46.017	66.695	59.972	53.912	44.396	67.609	96.342	44.172	61.809	9.661	37.996	60.473	79.166	30.996	70.055
619		12	68.035	90.351	65.238	48.596	26.505	11.246	94.521	68.599	40.762	10.299	57.001	59.034	34.762	66.658	57.439
620		13	77.199	68.02	4.785	49.408	73.362	41.448	39.367	45.773	82.716	19.143	31.195	39.649	86.501	42.708	38.809
621		14	71.026	69.828	70.492	67.211	54.7	47.751	88.295	43.252	68.58	74.131	52.642	33.166	82.375	78.348	0
622		15	14.299	26.637	14.934	56.625	80.353	99.121	61.457	26.176	32.424	76.75	58.434	13.342	57.414	67.782	0
623		16	16.816	67.747	51.374	70.498	72.086	41.533	41.227	74.51	52.383	69.891	28.417	12.114	41.133	12.393	0
624		17	51.548	44.2	60.332	79.103	78.534	53.863	38.743	68.202	24.692	85.142	40.529	13.73	53.764	43.796	0
625		18	64.18	57.9	41.451	59.218	65.39	62.305	43.363	88.123	23.851	85.312	22.002	0	11.322	9.383	0
626		19	26.412	41.611	37.663	76.424	49.603	69.361	83.509	58.66	36.835	72.75	27.043	37.379	37.728	42.578	0
627		20	33.853	74.13	60.515	70.462	72.105	73.302	75.675	41.796	39.725	76.955	39.66	59.741	87.211	62.003	70.572
628		21	57.337	31.323	54.049	66.186	78.166	80.974	14.833	35.217	27.029	71.711	5.218	59.057	87.016	88.789	76.942
629		22	38.974	74.043	75.737	70.424	49.747	65.352	83.289	62.363	61.732	62.965	51.557	60.241	76.431	84.408	76.3
630		23	59.226	54.813	46.276	50.905	76.435	84.905	53.929	59.141	75.672	70.989	67.9	58.484	21.553	94	68.933
631		24	68.297	72.941	59.223	21.615	49.179	32.218	30.666	46.079	59.227	64.749	67.088	47.531	44.132	38.47	42.996
632		25	0	75.097	48.579	26.033	50.097	45.537	20.085	46.786	44.701	24.25	86.09	83.709	65.741	55.679	43.704
633		26	0	36.307	45.129	26.754	54.876	56.356	23.52	39.477	25.153	39.581	66.205	34.008	42.271	26.739	48.827
634		27	50.706	43.772	58.714	40.362	63.668	56.872	61.994	58.325	67.609	62.149	52.582	51.055	17.026	49.019	54.44
635		28	77.273	52.205	45.721	58.299	82.404	14.678	77.125	6.995	61.5	89.276	81.596	23.482	19.63	73.15	50.289
636		29	57.584	77.497	30.375	81.149	34.573	34.681	33.58	60.824	44.806	17.928	36.947	86.447	89.762	0	0
637		30	13.582	77.643	63.949	64.416	48.323	38.466	25.056	39.506	28.385	70.66	48.437	96.146	35.16	19.069	83.917
638		31	12.115	37.777	22.41	79.868	42.614	46.708	15.016	10.02	0	78.804	19.723	72.051	28.475	74.101	86.767
639		32	0	67.74	63.682	72.407	58.477	68.096	3.958	24.425	40.686	29.176	23.756	45.353	42.539	73.863	63.527
640		33	0	67.796	58.315	89.781	56.815	71.809	84.337	1.081	89.041	50.227	2.541	77.924	79.626	87.06	81.315
641		34	0	31.429	25.051	66.631	41.913	35.351	81.275	69.981	72.258	85.037	56.606	40.793	83.928	76.45	43.811
642		35	0	1.708	36.335	67.909	29.255	29.665	78.894	60.31	73.735	84.443	71.529	78.537	76.562	91.834	61.377
643		36	10.122	68.757	61.784	82.412	51.097	40.881	88.878	65.13	70.323	89.902	72.933	19.531	65.624	90.378	52.499
644		37	69.707	49.019	64.252	77.365	44.345	59.009	50.545	4.23	20.999	74.631	87.336	44.933	6.973	93.455	38.342
645		38	73.931	38.401	45.646	90.346	64.999	29.623	19.001	0	40.053	86.625	80.374	72.978	62.45	94.52	33.28
646		39	62.914	72.433	49.854	65.991	66.268	60.031	64.315	0	21.831	87.45	65.438	87.824	87.329	78.022	64.339
647		40	66.229	74.271	45.712	70.01	53.952	44.302	87.32	58.401	49.052	81.183	47.315	44.36	76.512	81.275	56.423
648		41	49.091	70.661	37.418	62.955	58.539	48.69	85.175	52.802	38.886	83.593	39.759	55.567	20.865	82.683	38.615
649		42	29.715	53.787	57.104	77.67	27.423	57.556	69.68	15.817	37.558	65.523	34.019	50.476	34.843	48.896	35.405
650		43	25.401	59.192	37.994	72.29	60.791	11.142	84.817	9.284	17.571	37.13	8.819	85.437	22.391	15.638	0.707
651		44	52.338	45.38	42.707	53.904	0	23.369	35.616	43.92	70.115	83.774	45.931	49.163	62.777	38.18	43.055
652		45	16.864	16.767	47.504	74.265	39.339	30.884	78.686	0	20.743	21.727	13.577	27.317	23.48	13.973	15.803
653		46	17.005	51.325	46.253	77.909	58.923	46.677	12.967	0	38.315	49.688	9.154	32.328	11.273	26.93	27.181
654	end PN 2018	47	27.796	57.914	40.798	33.531	36.11	58.772	29.141	0	20.193	6.275	22.791	48.045	33.033	0	0
655		48	25.564	59.781	26.549	56.883	23.37	51.76	35.781	50.159	16.676	57.5	35.226	54.043	39.167	44.535	0
656		49	12.687	22.113	61.94	78.024	6.791	24.615	88.1	46.613	6.4	82.712	30.099	65.322	26.287	69.97	3.211
657		50	49.636	64.679	55.225	59.152	44.133	71.893	82.685	55.732	0	89.352	18.894	79.074	47.787	70.734	63.372
658		51	57.187	59.333	60.368	81.079	57.47	49.395	82.883	41.36	58.177	78.923	21.644	19.704	72.44	52.329	66.253
659		52	65.272	61.984	41.656	56.753	47.932	25.297	73.716	47.992	72.16	60.405	62.451	69.455	72.583	34.43	55.235
660		53	54.691	63.448	37.975	65.931	53.256	24.223	78.105	45.711	78.97	86.084	77.13	51.501	76.525	0	0
661		54	50.762	50.936	32.614	75.628	77.194	36.667	37.55	50.763	63.294	37.232	28.854	63.264	49.201	0	0
662		55	64.059	25.864	37.473	62.081	35.476	30.562	67.585	38.593	81.323	13.372	46.675	26.241	67.182	7.857	0
663		56	71.366	57.995	0	81.902	53.227	98.135	43.202	0	50.021	61.176	61.869	18.714	71.506	58.182	0
664		57	78.203	63.02	64.29	82.775	39.165	64.089	70.422	0	27.893	15.43	0	44.717	0.712	0	0
665		58	18.106	91.334	0	83.444	66.225	95.264	18.017	0	68.413	91.344	31.003	36.323	65.993	0	0
666		59	32.249	72.575	0	82.952	64.248	69.785	42.627	51.775	23.556	81.237	46.807	48.434	25.064	0	0
667		60	32.088	44.19	0	74.713	45.74	91.474	10.248	42.796	11.519	27.062	0	26.602	6.666	0	0
668		61	31.051	85.335	0	91.246	36.037	97.15	11.122	48.569	24.804	2.347	19.245	75.931	23.147	0	21.654
669		62	8.078	32.647	0	82.738	42.124	95.974	52.618	0	0	84.6	14.236	52.117	33.338	53.937	47.866
670		63	11.137	28.049	0	52.053	17.342	36.35	17.008	26.735	34.587	18.017	33.804	46.296	34.68	41.988	45.548
671		64	21.361	54.453	0	75.783	73.021	44.132	10.895	18.715	5.654	43.099	11.443	21.206	5.689	15.808	31.445
672		65	11.538	13.624	0	64.957	41.337	94.024	14.275	0	13.3	17.977	22.66	78.043	35.511	34.183	35.237
673		66	34.089	60.253	0	77.93	28.842	95.971	21.678	0	24.328	23.832	10.986	68.914	32.936	3.797	16.408
674		67	8.962	17.372	0	70.178	32.988	97.505	19.991	0	0	26.236	98.542	71.976	54.504	9.031	17.316
675		68	17.584	84.187	0	84.559	43.718	96.79	21.672	0	36.791	21.221	18.623	53.245	62.975	22.037	38.374
676		69	75.485	85.334	0	72.921	47.45	41.488	60.421	54.495	13.492	62.227	10.119	32.557	58.269	66.785	37.176
677		70	45.654	18.272	0	74.306	74.56	81.298	72.883	39.628	0	5.471	12.743	43.605	8.265	69.318	60.225
678		71	0	64.198	0	33.107	35.937	64.872	18.237	10.11	27.815	16.316	48.2	52.367	25.044	59.447	39.689
679		72	0	79.606	0	84.538	39.066	46.902	63.554	0	17.912	78.327	15.674	45.221	15.901	55.677	24.637
680		73	4.342	59.964	0	57.264	48.531	88.484	62.629	21.387	0	11.376	9.139	16.213	26.985	51.869	40.761
681		74	47.189	33.361	0	61.094	69.325	87.653	78.215	64.111	7.037	65.923	79.432	32.226	64.924	56.708	49.75
682		75	17.174	30.336	32.118	65.186	60.569	39.3	78.771	57.295	79.222	18.27	83.206	57.079	0	58.461	49.075
683		76	6.932	72.158	23.175	37.694	46.939	32.796	43.816	43.85	36.468	24.004	34.523	47.599	56.626	58.173	31.594
684		77	51.876	48.176	47.884	82.189	52.86	67.698	0	64.165	40.989	73.142	71.593	32.045	26.998	52.433	47.633
685		78	61.046	76.707	73.138	63.963	56.118	72.284	0	74.542	74.124	80.344	73.236	69.412	78.421	63.972	45.648
686	spring equinox 2018	79	33.464	64.271	82.594	71.32	67.962	66.882	94.096	3.362	74.232	85.478	43.479	50.538	86.029	65.769	38.836
687		80	43.723	24.036	61.022	66.532	37.664	52.898	82.811	63.733	63.1	71.172	51.852	61.867	78.537	63.15	61.789
688		81	20.699	29.389	21.591	70.295	61.888	79.682	76.156	25.149	59.216	63.324	80.778	56.604	80.593	62.394	49.575
689		82	12.226	57.833	23.309	28.951	33.573	64.541	68.216	17.078	28.323	34.074	50.457	38.249	31.185	57.903	35.232
690		83	12.008	57.396	23.309	24.199	38.488	65.087	68.157	16.941	28.125	33.544	27.803	37.928	28.892	53.542	32.14
691		84	13.607	95.647	47.658	69.53	35.127	38.316	73.433	10.605	72.767	7.125	85.429	58.455	53.858	65.671	58
692		85	43.811	85.105	35.4	67.205	22.749	68.048	30.564	51.518	27.67	84.205	37.298	60.391	21.953	51.426	43.224
693		86	65.162	69.572	35.678	65.569	39.515	77.482	51.001	61.729	71.897	71.831	34.681	52.858	44.332	38.377	42.87
694		87	19.454	65.185	39.99	45.741	39.336	50.083	83.985	30.583	37.731	62.864	26.459	62.096	53.431	54.757	56.241
695		88	34.613	46.837	51.361	49.205	38.186	47.708	47.69	45.431	45.344	43.288	16.288	28.385	42.84	34.128	54.509
696		89	32.728	71.647	55.528	13.677	23.777	54.593	75.062	26.977	13.514	84.616	70.752	43.837	37.139	46.476	21.825
697		90	13.774	74.562	22.183	54.28	31.884	67.148	85.877	39.622	55.913	68.17	34.552	66.351	14.691	25.639	49.347
698		91	60.386	35.217	15.116	15.255	10.913	9.616	66.266	45.421	23.011	19.177	55.836	21.108	25.922	17.873	17.363
699		92	68.092	0	25.174	6.702	21.542	73.489	19.482	35.464	37.378	63.44	53.702	38.016	14.564	20.064	0.004
700		93	8.8	1.991	29.276	28.094	60.727	68.335	66.533	42.687	64.931	9.829	27.926	80.111	71.812	20.618	60.158
701		94	26.623	76.054	48.361	66.333	56.094	8.132	77.51	11.313	25.893	13.691	67.636	82.132	67.206	20.663	51.364
702		95	62.019	68.657	17.362	19.643	50.441	47.434	91.915	12.935	73.731	88.007	21.482	73.817	71.719	14.698	24.528
703		96	37.299	76.789	44.541	10.266	41.163	59.958	57.234	0	19.832	90.632	1.271	59.038	73.046	13.511	37.424
704		97	28.117	84.636	56.723	51.001	53.609	63.71	80.961	32.823	59.802	83.908	26.647	50.975	74.624	5.562	60.3
705		98	35.788	78.938	63.416	69.894	62.322	64.21	76.774	69.909	82.494	90.103	78.228	21.495	80.596	12.968	63.67
706		99	69.399	83.256	54.666	62.567	66.451	58.454	87.322	60.836	59.802	87.226	64.995	0	74.827	21.364	75.694
707		100	79.847	85.316	45.732	69.807	54.744	81.868	85.602	59.925	82.494	73.422	0	11.806	62.223	4.695	66.616
708		101	41.93	79.851	56.884	44.812	62.846	50.582	80.809	40.504	88.395	52.478	70.539	0	63.211	0	55.456
709		102	74.569	80.057	69.646	73.146	64.757	50.582	83.199	5.232	88.395	52.478	84.237	0	82.369	74.632	0
710		103	69.967	88.224	18.518	77.925	64.093	23.172	76.687	75.151	59.802	84.556	0	16.109	29.206	1.395	70.034
711		104	51.864	90.594	49.972	77.111	74.112	58.454	85.448	84.883	82.494	83.908	63.169	0	79.032	73.359	70.034
712		105	40.432	74.841	64.023	65.532	60.613	81.868	72.201	71.898	59.802	90.103	67.718	52.88	59.487	74.632	79.296
713		106	51.864	78.938	49.972	74.571	62.887	50.582	85.448	86.209	82.494	87.226	70.539	69.304	74.286	1.395	79.296
714	2018-04-17	107	40.432	83.256	64.023	84.461	62.887	50.582	72.201	79.006	88.395	73.422	84.237	88.571	74.582	73.359	75.694

## Sheet: Daily VOA_scallop
days		julian days	scallop 1	scallop 2	scallop 3	scallop 4	scallop 5	scallop 6
1	6 May 2016	126	57.296	69.587	77.243	66.707	88.056	77.79
2		127	75.448	67.869	91.709	76.064	94.068	85.033
3	VOA in %	128	80.482	68.858	77.457	76.064	80.202	91.442
4		129	94.037	75.614	77.074	59.879	72.888	77.18
5		130	74.711	81.318	79.854	80.884	82.442	93.017
6		131	81.376	85.898	79.336	93.573	88.492	91.229
7		132	67.404	76.956	76.161	78.211	82.694	86.224
8		133	90.345	93.566	93.271	71.02	86.299	86.826
9		134	92.14	78.557	81.693	81.962	75.363	83.865
10		135	79.861	84.006	84.173	81.37	87.192	92.475
11		136	82.682	87.09	76.548	77.228	70.505	92.787
12		137	94.097	86.576	77.794	80.311	73.357	79.688
13		138	91.513	84.711	78.693	84.42	66.499	78.297
14		139	94.404	78.816	80.543	81.903	83.757	85.748
15		140	95.196	81.188	81.437	83.555	64.063	87.604
16		141	86.141	96.38	85.51	88.071	83.951	85.182
17		142	93.983	94.079	79.135	86.292	83.943	85.835
18		143	95.901	87.114	81.651	84.929	80.263	82.676
19		144	87.446	82.868	78.278	89.445	86.646	80.472
20		145	85.599	82.249	82.106	82.007	80.401	76.785
21		146	91.357	81.932	83.914	83.084	84.896	72.358
22		147	77.205	79.595	80.436	82.01	82.604	76.983
23		148	80.135	79.264	82.912	82.075	77.133	74.797
24		149	95.496	84.812	87.685	88.757	79.493	78.598
25		150	96.041	96.423	86.15	85.211	82.919	79.644
26		151	91.136	93.419	83.865	83.578	83.681	82.973
27		152	91.433	84.608	81.752	79.044	78.487	84.116
28		153	86.483	87.926	83.784	85.825	82.55	85.456
29		154	83.03	82.841	82.791	87.554	75.944	78.695
30		155	85.943	79.552	86.757	84.015	77.869	83.637
31		156	91.355	82.466	95.503	81.049	79.22	76.173
32		157	91.29	89.994	81.238	86.649	78.668	84.499
33		158	87.03	81.226	82.3	85.787	83.268	79.397
34		159	87.03	76.996	84.431	71.725	79.501	85.436
35		160	85.992	81.415	88.89	80.445	79.194	86.14
36		161	81.479	93.919	86.623	84.336	77.329	81.816
37		162	83.283	94.263	87.057	85.037	80.471	81.556
38		163	95.447	84.397	89.128	88.699	75.239	79.181
39		164	76.592	79.695	90.023	81.894	76.514	85.419
40		165	79.926	80.775	87.469	78.772	77.33	85.314
41		166	83.165	84.731	90.736	75.714	75.763	85.089
42		167	82.936	85.042	94.458	81.817	78.367	83.8
43		168	82.751	86.57	90.45	82.792	76.413	81.487
44		169	74.616	83.283	87.9	86.562	75.255	83.892
45		170	83.879	84.223	89.53	79.811	80.031	84.894
46		171	90.671	86.45	92.922	81.269	77.879	70.692
47		172	87.074	85.798	85.609	80.377	77.848	87.211
48	Summer solstice	173	92.572	87.338	91.528	71.855	76.598	76.894
49		174	91.41	86.217	87.233	76.265	75.7	66.555
50		175	89.75	86.929	88.382	72.148	77.441	78.639
51		176	94.606	79.393	90.381	70.305	80.663	79.183
52		177	93.664	85.044	88.572	68.511	80.235	85.682
53		178	89.263	91.85	90.486	78.011	83.642	78.588
54		179	91.227	87.577	91.037	83.134	81.855	78.588
55		180	93.442	85.13	83.327	84.114	84.304	78.946
56		181	91.264	87.804	86.616	74.549	81.588	72.482
57		182	78.775	84.147	88.738	72.215	77.402	78.142
58		183	94.279	95.235	91.678	86.206	78.616	77.132
59		184	87.413	94.829	88.237	81.138	82.588	76.36
60		185	93.421	89.588	92.723	75.259	83.426	82.993
61		186	90.179	84.721	84.248	85.638	82.266	79.008
62		187	92.26	90.978	93.941	78.93	82.574	82.38
63		188	88.403	94.994	89.122	76.819	82.567	82.466
64		189	92.463	92.449	88.72	79.27	79.785	87.541
65		190	92.908	92.339	90.914	76.739	79.825	87.188
66		191	95.411	90.616	88.876	83.969	82.148	82.222
67		192	95.083	91.612	92.356	78.204	89.153	84.421
68		193	94.638	92.259	90.813	75.432	86.229	86.123
69		194	89.401	90.865	88.94	86.406	88.722	85.13
70		195	95.044	88.941	87.613	71.853	91.585	84.488
71		196	89.194	83.867	89.427	77.125	83.089	86.863
72		197	86.417	86.657	89.826	74.904	80.819	88.587
73		198	85.086	91.784	81.342	81.844	83.177	86.535
74		199	91.865	96.659	86.878	78.159	77.915	84.479
75		200	93.66	95.801	88.048	73.495	82.091	81.85
76		201	86.962	92.521	85.11	86.524	85.147	83.298
77		202	92.326	93.693	93.775	89.31	84.108	91.896
78		203	87.131	91.728	86.713	77.51	79.303	81.438
79		204	90.625	90.238	89.388	78.5	85.783	79.455
80		205	93.99	91.931	85.234	87.241	86.878	80.995
81		206	93.394	88.052	86.344	74.674	86.188	83.874
82		207	82.47	94.164	83.128	75.238	87.58	81.501
83		208	90.15	89.255	85.917	83.916	83.059	79.509
84		209	88.107	90.514	90.602	87.248	84.274	85.373
85		210	84.631	89.385	93.055	83.552	80.971	82.833
86		211	81.093	92.813	76.734	81.103	84.527	84.845
87		212	78.817	88.249	85.927	72.05	85.227	87.817
88		213	72.858	75.399	79.642	62.988	87.737	82.256
89		214	77.185	76.137	82.7	56.914	90.006	76.736
90		215	82.306	80.875	82.776	75.419	82.014	85.631
91		216	87.421	93.162	84.513	85.06	83.541	84.192
92		217	87.686	90.184	88.077	88.684	92.808	85.248
93		218	72.497	87.556	85.664	80.119	93.982	85.97
94		219	82.178	89.871	87.895	84.145	91.338	86.63
95		220	82.194	94.294	94.935	86.123	87.678	88.974
96		221	86.484	87.539	80.887	82.853	85.352	88.94
97		222	87.209	90.328	91.061	83.275	87.808	88.363
98		223	84.375	88.83	87.037	91.489	91.357	83.208
99		224	84.086	86.552	82.871	80.855	88.777	83.113
100		225	85.574	87.119	84.296	75.272	85.614	82.469
101		226	88.586	90.234	84.354	90.228	92.417	90.537
102		227	88.306	91.307	93.742	84.653	87.071	87.545
103		228	87.566	88.179	87.808	85.754	81	89.276
104		229	88.457	92.54	86.831	89.511	85.174	86.451
105		230	84.76	91.188	86.056	84.055	87.535	89.874
106		231	85.109	95.725	93.702	74.625	87.598	86.612
107		232	89.923	96.617	86.334	67.053	89.011	84.742
108		233	85.421	91.068	87.601	68.807	89.786	77.071
109		234	85.84	87.149	93.125	71.237	93.538	85.7
110		235	84.026	86.34	91.664	69.86	90.664	76.638
111		236	79.262	96.038	88.921	80.57	91.434	89.084
112		237	87.346	90.549	87.364	76.038	88.926	77.889
113		238	82.79	87.486	83	70.97	87.741	81.05
114	end PD 2016	239	79.774	80.096	83.504	68.186	81.793	88.323
115		182.5	86.181	96.275	88.992	81.213	92.825	92.373
116		240	59.034	64.461	73.975	46.999	72.942	65.881
117		241	76.941	85.077	88.081	73.674	88.264	80.915
118		242	78.576	87.513	89.8	76.606	85.457	84.511
119		243	85.502	91.441	95.042	80.05	91.855	91.028
120		244	94.594	90.897	93.627	83.413	92.775	86.138
121		245	89.822	91.55	89.126	89.536	93.008	87.427
122		246	82.01	95.526	92.968	80.768	90.049	88.793
123		247	84.881	94.538	87.754	81.129	87.717	87.059
124		248	95.105	96.523	91.198	84.22	92.486	91.352
125		249	94.791	96.945	95.163	86.753	92.444	90.768
126		250	84.904	92.723	93.824	84.675	94.007	94.1
127		251	84.846	92.217	94.806	79.723	93.14	93.448
128		252	90.205	94.228	93.915	82.334	92.309	84.449
129		253	90.205	93.573	93.972	82.334	92.287	84.447
130		254	87.89	91.517	83.133	80.785	88.577	91.09
131		255	87.341	90.931	86.243	79.644	89.394	90.798
132		256	81.24	86.963	84.033	74.663	80.498	87.757
133		257	76.827	93.67	88.119	77.265	90.795	86.858
134		258	86.337	84.073	83.272	74.133	89.218	84.899
135		259	84.341	87.668	81.857	77.533	87.47	89.481
136		260	83.646	92.192	87.931	80.183	87.549	88.96
137		261	88.16	88.657	91.642	77.124	91.356	91.819
138		262	84.648	88.387	91.152	79.072	91.509	85.571
139		263	84.697	89.181	86.449	78.179	92.888	92.851
140		264	89.292	89.33	81.919	72.297	92.012	49.222
141		265	92.151	87.166	80.321	77.564	87.222	79.839
142	Automn equinox 2016	266	80.03	84.749	75.278	76.956	81.364	80.875
143		267	87.71	76.728	82.973	76.994	87.439	80.643
144		268	84.979	82.156	83.863	76.142	85.863	77.82
145		269	88.267	80.42	80.258	70.764	82.702	86.051
146		270	83.364	87.077	84.447	83.11	84	81.674
147		271	91.684	89.329	91.1	76.731	82.252	78.123
148		272	91.242	88.786	86.332	75.085	84.864	84.129
149		273	91.081	89.753	83.778	74.331	91.414	86.483
150		274	85.485	88.81	86.801	73.26	87.233	84.455
151		275	59.957	77.362	74.481	52.577	65.481	61.798
152		276	68.833	75.128	73.672	59.309	71.024	72.933
153		277	90.302	78.467	85.248	79.171	91.443	87.696
154		278	89.56	94.875	87.454	77.749	92.634	87.222
155		279	84.749	92.711	87	77.891	93.821	85.536
156		280	89.928	90.354	89.349	89.155	88.73	85.498
157		281	80.684	85.51	80.37	88.54	86.633	85.435
158		282	88.622	92.289	84.526	81.338	89.161	85.146
159		283	94.087	93.94	92.946	80.399	87.725	87.098
160		284	78.07	90.711	81.363	72.927	85.38	84.256
161		285	88.053	91.513	85.792	80.343	83.164	74.646
162		286	85.784	89.921	86.548	82.594	81.505	81.145
163		287	87.224	89.302	90.295	77.413	89.454	83.22
164		288	53.772	56.641	58.068	53.81	58.71	64.347
165		289	67.403	66.59	65.487	68.909	71.924	68.715
166		290	88.545	83.112	83.939	81.358	77.652	87.114
167		291	94.232	87.05	85.751	80.457	82.074	92.359
168		292	93.596	91.451	86.518	80.694	84.66	88.741
169		293	88.372	86.083	83.737	79.695	87.095	88.524
170		294	86.194	86.152	83.747	86.968	85.181	93.446
171		295	61.079	85.375	85.701	76.016	84.985	87.008
172		296	85.332	81.069	83.002	77.844	90.244	93.169
173		297	90.64	80.143	84.454	73.603	82.695	88.666
174	start PN 2016	298	93.784	86.061	88.115	76.008	87.781	85.967
175		299	87.912	88.815	85.733	72.539	82.223	87.593
176		300	78.555	85.08	73.891	64.605	80.006	84.358
177		301	85.601	79.255	94.209	76.612	92.142	93.336
178		302	82.346	81.892	91.886	77.447	80.809	91.805
179		303	79.982	82.021	89.524	91.087	83.609	91.766
180		304	81.424	84.192	91.605	90.789	82.044	90.572
181		305	79.294	87.626	85.783	71.893	80.086	86.742
182		306	80.164	81.616	82.923	71.003	74.666	89.153
183		307	84.645	85.669	87.15	93.962	76.598	92.829
184		308	81.273	81.328	86.265	74.881	82.108	91.349
185		309	82.82	79.271	88.234	74.504	76.85	87.368
186		310	86.892	68.386	88.12	79.187	83.674	91.435
187		311	85.045	68.114	90.821	95.354	79.902	92.916
188		312	76.132	68.128	82.401	83.04	78.834	89.252
189		313	83.737	59.198	82.806	79.992	70.907	90.113
190		314	85.798	65.053	86.491	77.146	74.926	92.101
191		315	83.7	67.323	88.948	76.229	82.883	92.201
192		316	88.339	75.693	89.914	94.794	84.126	92.051
193		317	81.333	74.017	90.065	80.1	85.679	87.938
194		318	71.026	64.467	73.454	47.352	70.451	70.743
195		319	92.909	82.985	86.391	74.609	78.16	84.318
196		320	79.698	75.935	90.218	69.421	77.936	82.164
197		321	83.269	71.306	86.21	73.281	70.564	83.677
198		322	83.869	80.868	79.946	75.811	81.843	88.536
199		323	81.995	87.488	76.287	78.386	89.163	86.747
200		324	91.416	85.133	81.096	75.447	80.84	81.414
201		325	92.826	90.063	84.393	72.61	83.574	95.879
202		326	90.972	89.143	81.823	77.48	85.467	85.197
203		327	80.979	87.204	78.716	75.457	82.547	85.775
204		328	92.845	88.164	84.067	79.63	89.358	91.843
205		329	82.775	93.431	86.301	81.061	94.238	93.694
206		330	70.708	87.379	84.841	76.112	92.395	88.279
207		331	76.91	82.29	84.11	77.566	94.24	83.664
208		332	58.786	75.007	72.676	67.052	64.406	79.031
209		333	85.663	88.087	74.617	80.842	83.361	94.166
210		334	94.543	90.382	78.088	78.992	83.908	86.292
211		335	84.295	94.689	85.912	84.893	93.186	78.052
212		336	93.304	92.415	82.947	76.17	92.232	88.504
213		337	88.986	92.132	81.977	83.107	93.495	94.129
214		338	85.063	92.772	87.441	78.916	88.865	87.322
215		339	73.851	84.965	77.461	69.975	86.43	81.945
216		340	92.904	89.705	81.996	82.974	96.189	89.353
217		341	87.267	87.64	73.535	87.856	91.685	80.015
218		342	92.458	90.659	81.461	84.853	94.161	87.161
219		343	77.637	88.201	81.308	76.087	93.084	92.969
220		344	90.32	89.181	82.232	87.266	82.847	91.431
221		345	92.466	91.312	83.025	84.971	90.806	92.039
222		346	91.056	91.945	88.037	82.69	88.813	89.863
223		347	81.908	92.638	68.26	79.06	89.24	80.713
224		348	91.968	91.744	84.563	87.267	92.667	89.769
225		349	83.427	92.792	90.422	91.959	89.019	96.346
226		350	90.65	92.113	84.99	82.276	85.87	94.166
227		351	90.065	95.591	89.506	83.929	89.758	94.853
228		352	93.518	94.093	88.697	75.793	93.236	90.419
229		353	68.87	88.31	68.066	62.652	84.196	91.372
230		354	88.956	91.673	74.806	79.203	89.229	82.555
231		355	88.561	92.115	73.754	74.952	89.655	91.263
232	winter solstice 2016	356	88.946	90.502	79.764	91.516	84.838	88.177
233		357	81.577	93.946	87.386	82.38	95.615	96.602
234		358	86.884	84.873	76.418	79.131	80.494	90.677
235		359	90.054	89.927	74.907	76.778	82.305	93.445
236		360	93.154	92.728	82.215	79.552	89.179	92.907
237		361	80.556	90.736	82.127	88.54	88.763	92.884
238	28 dec 2016	362	40.652	55.081	39.518	41.734	56.474	52.244
239		363
240		364
241		365
242	end 2016,leap year	366
243	start 2017	1
244		2
245		3
246		4
247		5
248		6
249		7
250		8
251		9
252		10
253		11	78.518	85.107	75.494	73.489	84.109	86.079
254		12	86.831	85.798	75.038	70.279	90.113	94.21
255		13	89.899	81.558	81.274	72.408	82.886	95.165
256		14	91.711	76.489	82.168	65.901	88.669	87.033
257		15	73.831	67.957	72.52	63.31	72.099	81.476
258		16	70.581	63.286	69.614	63.528	72.401	87.264
259		17	80.088	71.651	73.859	69.29	79.149	83.847
260		18	79.818	68.238	73.385	66.293	76.975	90.817
261		19	26.686	53.393	57.371	56.687	43.647	80.893
262		20	53.258	64.897	68.924	58.798	56.793	76.401
263		21	86.727	84.706	76.83	72.393	79.762	80.2
264		22	89.507	82.091	72.577	77.917	91.398	90.574
265		23	90.037	82.705	85.069	78.838	93.843	90.961
266		24	81.284	81.716	80.752	58.871	78.381	90.793
267		25	78.481	84.61	84.018	72.042	84.791	84.339
268		26	86.128	90.444	82.709	68.983	93.816	94.616
269		27	88.816	89.649	78.274	79.114	93.444	90.397
270		28	89.041	88.656	80.008	69.187	85.679	93.17
271		29	78.402	89.88	79.629	80.104	93.109	93.677
272		30	81.286	84.946	79.762	65.964	79.426	89.581
273		31	78.529	78.963	78.389	70.704	85.246	87.204
274		32	82.735	83.384	74.953	77.164	90.049	93.901
275		33	75.838	82.773	78.826	77.495	80.595	93.851
276		34	81.859	83.022	88.424	78.437	87.296	93.387
277		35	92.713	82.952	82.698	79.44	94.769	92.082
278		36	85.373	89	84.293	80.359	88.127	94.038
279		37	92.596	94.448	79.888	82.454	92.491	92.632
280		38	91.999	90.141	50.406	60.478	82.742	94.795
281		39	91.103	85.538	51.243	66.919	83.648	93.189
282		40	93.787	88.421	80.44	62.406	95.473	92.574
283		41	88.951	67.902	94.883	84.329	66.422	93.271
284		42	86.559	94.161	77.774	62.264	92.763	92.25
285		43	86.394	85.262	73.107	69.849	88.177	91.981
286		44	82.585	86.725	71.201	66.503	91.225	91.08
287		45	89.945	84.398	79.195	76.823	81.029	92.349
288		46	93.364	90.438	82.311	78.156	85.799	90.247
289	end PN 2017	47	90.802	91.26	79.78	71.565	93.776	95.995
290		48	78.616	81.824	72.268	64.155	72.356	85.875
291		49	76.611	73.39	80.885	71.192	76.771	88.108
292		50	34.021	28.521	57.289	60.981	31.284	67.18
293		51	77.196	78.553	75.245	66.393	72.405	83.958
294		52	79.263	80	77.61	74.745	91.917	88.634
295		53	83.715	84.416	69.777	65.785	87.385	84.094
296		54	81.698	87.885	76.118	49.459	88	87.796
297		55	79.874	86.431	79.28	68.984	80.646	86.954
298		56	87.507	88.055	77.965	68.233	93.137	87.652
299		57	77.271	93.661	73.185	62.733	92.254	89.569
300		58	77.271	93.661	73.185	62.733	92.254	89.569
301		59	85.584	89.733	80.135	75.714	91.955	85.95
302		60	83.874	93.363	83.975	75.199	86.238	91.227
303		61	83.676	93.558	83.647	75.888	92.032	83.301
304		62	86.193	88.131	87.72	72.359	81.445	94.924
305		63	83.627	89.312	76.089	80.681	87.537	92.842
306		64	88.162	94.345	80.143	81.905	89.076	89.603
307		65	82.415	82.459	62.279	78.274	84.17	89.88
308		66	92.446	83.873	84.352	71.823	85.802	94.639
309		67	87.263	85.282	75.907	77.269	83.562	94.686
310		68	59.353	65.923	69.965	58.389	73.336	83.306
311		69	64.505	60.457	70.108	74.544	57.635	79.166
312		70	81.021	76.985	74.434	77.313	76.096	87.444
313		71	83.513	85.014	83.62	74.136	90.048	88.017
314		72	83.874	81.953	84.928	79.585	91.838	88.632
315		73	82.226	77.002	83.186	85.973	78.383	92.013
316		74	74.49	81.433	78.316	73.022	74.756	82.652
317		75	73.097	82.534	69.924	76.496	87.201	91.133
318		76	88.958	83.221	87.424	78.728	81	93.707
319		77	89.984	79.629	84.088	67.985	91.031	93.513
320		78	79.83	89.684	91.094	84.458	84.16	90.927
321	spring equinox 2017	79	85.92	85.149	85.219	76.241	77.341	89.907
322		80	93.946	83.52	84.591	74.869	78.444	91.856
323		81	94.193	88.287	90.018	83.16	84.358	94.889
324		82	92.91	90.747	89.014	82.326	90.638	90.052
325		83	82.499	88.894	76.244	78.505	80.275	92.505
326		84	83.196	88.804	88.803	82.952	84.876	91.401
327		85	80.699	80.08	86.311	80.563	80.883	82.995
328		86	86.931	88.454	77.948	73.029	87.698	91.989
329		87	83.89	91.239	84.773	74.446	79.769	92.599
330		88	82.815	77.755	80.887	85.413	80.655	87.186
331		89	83.068	90.112	85.625	73.742	82.317	92.06
332		90	88.426	83.985	83.486	81.676	78.99	90.17
333		91	90.862	85.202	88.673	80.477	86.37	90.69
334		92	82.205	81.908	89.935	81.928	91.749	93.74
335		93	86.065	85.995	90.398	86.621	88.632	95.558
336		94	86.994	82.91	91.462	80.442	88.6	93.992
337		95	93.891	84.335	86.644	83.705	87.33	94.509
338		96	92.76	88.18	88.991	79.983	82.033	95.21
339		97	93.326	89.53	86.569	84.215	86.899	93.604
340		98	92.978	91.163	89.163	85.056	86.905	94.836
341		99	91.773	91.106	87.938	79.078	86.522	91.795
342		100	94.965	89.094	78.952	90.022	75.898	93.075
343		101	93.312	91.306	83.022	87.876	91.031	91.68
344		102	93.312	91.306	83.022	87.876	91.031	91.68
345		103	89.665	91.38	90.44	83.304	92.508	92.836
346		104	94.322	94.084	89.488	82.911	89.083	95.975
347		105	91.018	84.389	82.6	79.42	92.993	94.144
348		106	87.587	91.807	87.703	89.061	84.931	91.296
349	start PD 2017	107	80.356	90.203	87.94	85.626	83.928	92.26
350		108	90.36	90.672	89.094	83.762	85.79	82.814
351		109	95.786	84.075	93.357	86.452	90.981	78.556
352		110	93.051	87.808	90.936	83.072	82.776	86.095
353		111	86.602	86.45	85.167	87.618	80.335	87.382
354		112	89.809	82.359	84.577	79.893	89.592	88.856
355		113	90.692	86.439	89.154	81.402	92.457	85.483
356		114	86.243	91.939	90.218	59.069	85.172	89.563
357		115	87.81	84.372	79.981	87.61	84.387	86.404
358		116	93.782	88.544	90.179	83.175	90.769	83.324
359		117	88.312	91.007	88.37	86.572	85.602	91.041
360		118	91.606	87.324	84.747	84.919	90.915	84.406
361		119	87.103	82.006	82.828	82.195	82.469	84.962
362		120	91.228	85.679	88.83	84.102	86.984	89.222
363		121	91.179	89.071	87.247	81.665	87.501	91.866
364		122	90.115	86.323	84.507	84.63	89.061	90.913
365		123	91.833	90.368	87.879	90.13	88.832	90.94
366		124	93.99	88.664	92.283	82.842	90.409	86.928
367		125	94.87	92.369	83.42	86.869	95.77	93.698
368		126	90.295	88.374	88.482	85.764	83.853	91.382
369		127	92.801	84.072	85.437	82.886	84.523	89.745
370		128	92.919	82.375	89.358	89.193	82.371	87.106
371		129	88.233	83.706	82.746	85.807	83.165	93.939
372		130	94.705	83.992	81.747	83.821	82.56	87.279
373		131	92.024	85.736	78.013	91.826	90.35	88.691
374		132	93.02	86.33	82.669	92.318	80.475	90.547
375		133	91.364	80.931	82.216	82.076	85.605	87.05
376		134	89.84	84.872	80.407	85.026	80.819	89.815
377		135	90.818	81.076	82.603	94.121	80.223	85.96
378		136	94.476	86.838	83.631	85.401	87.481	86.547
379		137	92.79	86.808	88.341	88.05	89.189	88.09
380		138	90.7	86.836	86.238	86.259	74.947	89.911
381		139	89.044	78.192	83.835	76.581	88.367	92.15
382		140	89.188	83.439	81.767	76.112	81.611	82.749
383		141	78.869	84.055	83.314	89.861	81.237	90.17
384		142	85.497	83.937	85.851	84.667	91.189	86.713
385		143	91.883	84.759	85.725	91.347	90.342	92.762
386		144	92.679	86.248	90.717	89.475	91.764	90.22
387		145	74.664	93.012	81.85	83.402	84.82	86.94
388		146	89.906	84.101	83.897	86.48	90.749	86.531
389		147	91.006	80.831	87.482	90.833	85.07	83.933
390		148	85.894	67.712	82.89	88.129	90.323	88.582
391		149	82.965	77.276	75.242	89.096	72.606	79.077
392		150	89.227	81.933	79.752	92.857	81.787	91.32
393		151	94.568	88.344	92.153	94.754	90.335	77.372
394		152	90.772	86.478	90.225	91.724	85.303	86.919
395		153	91.474	86.457	90.273	88.591	85.973	90.613
396		154	90.881	79.67	89.424	91.434	81.017	85.687
397		155	89.802	86.555	87.161	82.515	87.88	86.573
398		156	89.802	86.755	87.161	82.515	87.88	86.573
399		157	89.935	92.33	82.708	90.344	85.002	80.005
400		158	83.648	85.132	84.733	94.267	86.829	83.342
401		159	89.771	86.322	82.482	91.908	84.283	76.308
402		160	90.523	82.189	84.59	88.576	88.602	84.605
403		161	87.729	80.586	82.781	86.495	88.191	84.801
404		162	88.54	80.662	85.435	87.704	88.237	86.775
405		163	85.321	80.837	85.954	87.538	90.949	86.184
406		164	86.536	84.583	83.912	89.773	84.691	85.702
407		165	87.947	85.516	87.076	88.126	85.737	84.516
408		166	88.178	85.967	86.023	86.535	84.196	87.029
409		167	90.969	85.379	84.964	86.115	83.221	89.542
410		168	90.021	83.807	81.894	87.399	81.347	83.233
411		169	91.506	62.33	90.282	89.502	81.412	89.183
412		170	92.144	76.846	90.433	91.292	88.354	90.276
413		171	91.891	86.44	90.481	91.513	92.026	84.665
414	summer solstice	172	86.51	87.705	86.188	90.233	89.66	92.718
415		173	94.908	86.337	90.314	93.583	88.182	84.114
416		174	82.11	90.092	84.992	86.366	70.331	87.359
417		175	89.972	89.67	87.47	91.633	76.181	91.406
418		176	90.13	86.884	87.06	90.316	85.981	87.775
419		177	85.953	85.793	88.129	77.86	82.478	84.765
420		178	77.95	68.901	83.496	61.528	85.407	83.524
421		179	80.78	85.152	92.318	77.505	84.269	87.141
422		180	90.919	87.29	91.147	82.686	84.637	88.863
423		181	88.5	86.918	90.236	77.186	89.589	81.156
424		182	76.219	86.112	87.069	74.52	89.115	87.594
425		183	91.01	84.247	87.35	74.197	88.78	79.233
426		184	87.878	91.901	90.207	74.347	82.652	84.972
427		185	88.18	86.033	89.922	93.025	91.587	92.065
428		186	85.988	89.919	88.586	86.95	90.152	86.051
429		187	84.204	87.784	88.441	84.546	79.853	84.813
430		188	85.774	83.079	87.298	74.462	77.559	88.825
431		189	89.541	85.98	87.425	85.31	85.731	89.685
432		190	83.648	73.282	83.807	88.456	78.995	80.866
433		191	86.534	84.018	84.3	83.424	91.747	86.669
434		192	86.111	85.562	81.269	84.562	84.238	83.945
435		193	85.368	77.728	78.93	83.595	80.988	79.746
436		194	88.942	87.228	89.192	80.781	85.432	88.636
437		195	89.216	83.526	91.334	84.084	91.2	79.547
438		196	89.539	83.705	86.332	78.038	90.346	78.905
439		197	82.051	81.822	86.788	89.865	89.784	88.622
440		198	87.693	73.432	89.544	89.099	84.873	85.622
441		199	87.426	56.571	89.074	79.807	76.597	71.6
442		200	81.613	61.384	85.366	80.564	74.352	82.882
443		201	85.972	79.794	91.651	84.646	68.569	88.728
444		202	88.181	76.552	90.005	84.102	67.712	78.608
445		203	88.833	82.24	91.884	80.675	79.913	71.652
446		204	67.306	89.15	86.398	78.324	77.098	81.191
447		205	85.531	86.652	90.808	88.683	76.781	78.201
448		206	88.492	75.524	86.567	86.663	82.428	84.44
449		207	87.053	77.363	90.733	84.387	80.959	86.121
450		208	91.601	79.519	87.534	74.167	74.939	89.949
451		209	91.422	77.276	87.449	69.434	75.012	80.998
452		210	90.613	85.287	88.646	65.56	80.743	87.299
453		211	87.726	78.045	89.654	85.858	80.106	81.649
454		212	88.723	76.415	88.947	90.59	82.706	75.977
455		213	85.779	74.135	88.924	64.29	85.076	79.991
456		214	88.419	82.947	91.528	80.479	90.966	83.961
457		215	92.442	88.583	90.103	90.004	87.024	74.854
458		216	86.651	88.024	89.046	61.625	89.493	90.598
459		217	88.866	84.989	87.854	82.952	78.082	88.996
460		218	91.398	88.171	89.279	61.349	84.901	89.466
461		219	91.561	90.372	93.179	51.409	83.346	91.083
462		220	93.004	86.313	91.715	91.072	90.82	91.055
463		221	93.752	89.834	88.055	85.276	87.002	88.553
464		222	90.476	82.768	90.363	92.426	79.802	82.071
465		223	89.677	80.235	91.838	83.851	88.953	89.96
466		224	88.593	79.864	91.992	85.281	92.829	76.239
467		225	94.041	79.676	91.059	54.672	92.809	82.387
468		226	93.05	90.887	90.879	74.29	93.388	90.799
469		227	88.809	85.532	86.311	87.26	81.557	82.462
470		228	89.051	84.618	91.098	83.742	90.713	82.361
471		229	87.477	90.752	90.535	76.28	87.537	90.484
472		230	90.988	91.872	85.449	86.912	88.918	80.737
473		231	92.179	85.848	92.383	81.577	93.377	89.442
474		232	95.429	80.842	90.425	76.032	77.568	86.033
475		233	92.519	81.795	89.398	69.02	79.105	93.07
476		234	91.693	80.685	91.453	71.057	84.536	88.191
477		235	90	81.384	88.064	82.097	84.13	91.944
478		236	93.57	79.089	86.243	79.358	83.008	94.421
479	25 august 2017	237	94.794	85.564	88.945	89.222	94.241	93.625
480	end PD 2017	238	92.667	82.886	87.773	61.365	86.735	90.933
481		239	91.242	92.357	91.094	76.201	89.596	92.178
482		240	93.468	77.937	91.56	86.313	84.459	93.133
483		241	94.498	81.956	92.087	87.825	86.441	84.747
484		242	90.691	90.05	90.27	72.369	90.843	82.785
485		243	88.399	80.715	89.996	89.572	84.254	79.715
486		244	89.453	89.527	89.791	94.213	89.237	86.903
487		245	86.605	80.5	80.521	81.952	74.975	88.636
488		246	94.499	79.516	93.597	94.563	83.564	89.256
489		247	95.031	80.097	90.102	92.063	76.887	84.851
490		248	89.441	75.476	90.952	91.841	81.172	86.304
491		249	77.89	72.335	87.341	86.283	72.721	83.857
492		250	91.234	79.283	88.852	65.272	87.173	84.461
493		251	91.869	85.816	89.678	82.211	92.478	88.436
494		252	86.825	86.323	87.267	80.766	85.502	86.084
495		253	85.822	87.388	92.061	84.671	89.522	87.655
496		254	93.166	89.949	92.268	86.557	85.964	90.832
497		255	93.288	91.806	90.41	87.145	89.158	86.217
498		256	93.609	89.756	87.239	90.438	90.217	86.441
499		257	91.797	85.43	87.031	85.202	82.641	84.683
500		258	93.343	85.327	87.87	69.075	85.069	91.656
501		259	89.668	90.932	82.663	87.866	89.437	95.037
502		260	90.533	86.506	83.648	92.565	93.078	90.676
503		261	83.838	80.977	81.236	84.65	87.212	90.911
504		262	88.378	84.058	77.68	91.929	87.004	86.008
505		263	88.457	81.876	78.991	84.881	83	90.027
506		264	83.933	86.767	85.82	88.942	85.796	86.233
507	automn equinox 2017	265	88.854	78.236	88.953	86.759	88.393	89.484
508		266	87.58	81.878	83.403	88.532	77.831	77.349
509		267	92.647	82.331	89.139	95.833	80.859	91.093
510		268	93.532	79.502	88.634	78.431	87.937	88.233
511		269	94.297	85.02	84.433	79.157	80.993	93.064
512		270	87.298	87.531	83.374	73.308	81.663	94.61
513		271	93.499	86.362	90.858	100.243	77.774	92.943
514		272	89.712	82.925	95.852	86.109	92.288	85.12
515		273	92.234	80.78	91.562	90.74	79.197	91.202
516		274	93.748	87.757	89.102	73.765	74.297	82.698
517		275	93.915	80.095	91.184	50.86	79.756	91.725
518		276	92.569	71.8	88.333	84.458	80.767	92.537
519		277	94.507	74.087	90.997	69.993	91.047	93.12
520		278	94.132	82.674	86.795	87.076	93.136	87.583
521		279	93.058	85.128	89.474	93.888	92.047	84.339
522		280	93.171	88.546	86.703	78.423	93.101	93.084
523		281	87.038	84.138	87.677	94.077	92.861	86.956
524		282	93.954	92.96	91.784	94.659	91.208	88.565
525		283	90.135	87.116	88.264	88.3	92.839	92.019
526		284	89.964	83.517	91.644	86.365	84.593	91.435
527		285	86.578	86.094	90.892	86.431	86.589	90.351
528		286	93.579	91.711	87.98	92.932	87.642	95.096
529		287	94.281	87.592	86.886	93.203	95.392	91.962
530		288	87.108	81.157	86.055	90.565	89.895	86.833
531		289	94.628	87.517	78.49	87.094	86.725	88.449
532		290	93.325	92.53	83.881	86.873	91.004	92.694
533		291	91.73	89.88	76.945	76.795	89.818	86.462
534		292	93.72	91.022	76.114	69.181	92.332	93.115
535		293	93.39	89.846	79.263	91.768	92.691	89.698
536		294	90.206	82.62	84.311	81.121	80.023	90.13
537		295	90.557	84.706	84.307	81.12	79.501	90.129
538		296	85.19	80.545	85.887	90.504	90.05	87.011
539	start PN 2017	297	89.332	90.017	87.592	90.504	93.299	89.353
540		298	87.477	80.581	79.844	89.579	91.798	91.965
541		299	92.73	85.474	85.452	91.839	84.931	86.692
542		300	86.759	78.189	81.712	92.606	82.971	87.504
543		301	67.921	54.068	84.988	81.897	79.448	84.503
544		302	79.143	69.077	75.186	93.439	77.278	77.252
545		303	76.077	78.065	79.364	81.26	87.613	90.067
546		304	83.403	83.081	87.242	87.425	91.882	88.832
547		305	83.311	80.662	76.721	85.645	75.705	85.418
548		306	85.893	83.684	85.417	88.659	88.061	87.474
549		307	84.825	84.028	82.96	88.412	92.324	85.296
550		308	83.435	85.327	81.018	87.348	86.282	87.824
551		309	79.873	86.061	81.612	84.609	87.851	90.599
552		310	84.155	89.986	87.896	81.875	81.493	90.296
553		311	62.692	70.751	57.035	80.687	65.696	83.545
554		312	67.672	68.15	59.02	79.297	56.263	73.552
555		313	90.479	88.081	74.929	89.931	74.737	91.223
556		314	91.448	88.069	59.246	85.603	75.855	85.289
557		315	91.483	84.001	61.917	83.617	81.287	95.794
558		316	84.918	85.388	64.34	87.903	79.515	85.925
559		317	87.774	88.162	82.145	85.509	81.631	83.375
560		318	86.911	83.572	67.865	95.977	70.645	82.207
561		319	91.229	80.965	80.427	89.119	79.593	90.486
562		320	88.602	86.895	79.762	91.522	80.187	94.214
563		321	88.724	84.578	85.739	90.493	80.478	93.122
564		322	91.662	87.249	83.208	91.363	74.947	93.601
565		323	87.722	84.631	77.201	82.568	82.864	89.734
566		324	86.158	83.339	84.472	86.953	80.73	96.991
567		325	88.443	89.544	86.381	87.298	84.239	93.089
568		326	91.525	84.342	86.969	89.065	83.553	93.979
569		327	87.505	85.795	80.218	92.652	89.886	95.928
570		328	94.101	86.455	83.551	87.526	93.6	94.399
571		329	83.936	85.808	86.866	80.797	83.316	91.112
572		330	84.869	91.028	89.274	95.592	83.252	85.351
573		331	90.231	89.894	91.452	96.443	95.921	80.61
574		332	94.693	95.612	91.086	93.458	96.106	87.7
575		333	79.799	77.027	73.191	78.649	71.052	83.058
576		334	79.287	83.159	81.849	84.47	77.696	83.114
577		335	90.403	92.469	86.233	88.971	83.176	89.511
578		336	94.448	85.916	86.196	91.363	88.497	94.675
579		337	84.399	78.916	85.433	93.267	83.919	90.691
580		338	87.464	86.632	79.536	89.081	90.896	94.47
581		339	83.599	88.414	76.068	97.542	87.199	94.948
582		340	84.254	88.861	72.655	93.988	92.364	94.297
583		341	81.429	85.982	85.488	89.576	81.86	93.13
584		342	86.246	89.528	82.199	92.445	82.643	93.438
585		343	88.57	85.738	73.563	93.932	86.956	96.121
586		344	87.697	92.36	86.392	91.501	94.894	87.463
587		345	87.58	87.463	79.904	92.882	93.848	93.85
588		346	89.06	81.553	89.257	91.03	94.451	95.019
589		347	87.018	85.524	82.177	92.231	95.326	94.987
590		348	87.905	86.286	82.989	92.644	89.018	95.709
591		349	86.97	87.57	80.324	86.789	96.726	91.93
592		350	94.096	85.69	79.361	83.015	95.693	91.928
593		351	90.446	89.315	87.322	85.936	95.878	96.078
594		352	40.947	60.475	56.679	79.894	45.256	69.063
595		353	85.76	77.169	85.047	86.227	80.164	89.01
596		354	84.89	81.737	85.486	93.599	78.135	89.003
597	winter solstice 2017	355	95.146	83.22	84.571	91.177	73.424	80.931
598		356	92.066	80.304	81.669	93.213	79.73	66.78
599		357	92.358	90.425	87.23	94.11	89.229	87.223
600		358	89.911	86.972	85.79	94.896	88.42	95.834
601		359	81.246	92.166	83.401	91.908	91.972	91.51
602		360	82.232	82.277	86.941	88.938	79.986	85.421
603		361	64.208	70.341	69.523	83.249	64.838	64.466
604		362	87.537	80.782	71.263	73.712	81.451	84.243
605		363	87.031	68.727	83.344	77.113	88.682	89.357
606		364	84.58	89.263	84.08	89.732	85.412	89.62
607	end 2017	365	83.54	84.748	85.875	90.191	84.746	91.422
608	start 2018	1	88.102	84.088	89.513	89.666	86.232	95.787
609		2	89.168	78.818	90.856	96.985	84.543	78.181
610		3	86.78	89.639	88.492	84.867	96.235	89.225
611		4	91.24	85.381	84.984	87.312	85.579	90.428
612		5	88.898	77.768	84.801	94.015	81.483	87.798
613		6	90.781	86.797	84.86	95.013	86.071	96.368
614		7	94.771	82.523	83.464	92.104	90.598	96.863
615		8	91.37	85.812	87.546	91.645	82.269	95.81
616		9	86.826	83.845	79.811	84.693	85.772	87.6
617		10	84.864	78.354	80.15	87.046	84.845	92.666
618		11	88.551	91.562	85.575	83.864	84.8	95.642
619		12	87.706	80.023	82.238	82.969	94.629	88.483
620		13	85.243	78.407	87.84	84.37	80.82	93.144
621		14	92.562	81.531	90.169	95.383	92.752	87.489
622		15	92.466	80.832	90.782	85.837	94.431	90.727
623		16	90.213	81.688	84.753	93.53	93.587	88.787
624		17	88.676	78.938	88.323	94.756	89.193	88.098
625		18	89.441	83.911	84.857	83.989	92.349	84.888
626		19	87.665	84.753	84.448	89.007	93.83	78.838
627		20	83.265	83.252	87.705	93.834	93.653	93.474
628		21	78.361	77.084	80.41	89.181	89.769	90.088
629		22	83.391	88.682	81.476	87.318	93.614	85.783
630		23	77.44	63.148	76.648	93.12	92.142	87.415
631		24	79.865	59.431	81.436	87.333	95.282	92.643
632		25	79.275	68.02	81.759	95.301	88.63	93.495
633		26	83.057	84.214	81.318	89.099	91.828	95.102
634		27	86.407	86.131	82.06	94.686	81.289	88.119
635		28	78.975	91.045	82.75	93.456	91.328	93.115
636		29	75.577	89.182	83.49	87.156	97.02	95.306
637		30	76.58	87.429	82.474	91.562	94.465	95.086
638		31	70.843	83.315	85.598	95.973	93.458	94.147
639		32	80.447	95.931	78.532	85.598	89.422	92.759
640		33	78.102	84.754	85.879	77.671	92.185	87.087
641		34	80.214	84.207	79.194	74.738	92.829	91.195
642		35	76.158	76.767	75.296	72.412	86.21	84.096
643		36	91.441	82.134	80.351	82.256	81.783	87.978
644		37	80.987	81.242	77.786	84.211	94.916	92.245
645		38	78.478	82.076	79.424	89.936	93.18	95.302
646		39	73.054	84.053	81.728	91.099	91.923	92.913
647		40	52.56	79.813	62.989	75.013	88.992	91.923
648		41	76.483	88.95	74.558	78.005	92.344	92.886
649		42	89.664	87.89	82.274	84.626	81.373	93.584
650		43	91.7	91.748	81.939	94.897	94.63	95.952
651		44	89.49	91.139	77.146	91.138	94.943	89.916
652		45	79.213	83.822	81.713	72.352	92.439	93.587
653		46	91.343	87.02	75.668	80.75	91.32	83.044
654	end PN 2018	47	87.04	89.431	78.048	77.987	93.785	90.966
655		48	91.709	82.644	73.854	87.636	94.963	93.706
656		49	93.325	85.532	84.116	90.743	94.881	89.068
657		50	91.972	91.315	85.402	89.858	93.987	84.077
658		51	87.576	87.58	84.082	73.705	93.972	84.712
659		52	80.468	88.187	81.48	57.598	87.233	89.014
660		53	57.324	82.428	69.852	37.178	78.498	83.222
661		54	82.204	79.518	73.875	78.457	76.23	87.794
662		55	84.136	94.76	86.569	83.556	91.535	87.958
663		56	82.042	89.126	82.216	86.246	77.572	92.261
664		57	90.861	84.426	89.17	88.06	90.67	93.095
665		58	81.303	85.938	82.802	73.813	87.586	87.985
666		59	86.048	92.022	84.291	67.381	81.315	93.236
667		60	81.288	84.38	83.2	77.511	91.225	82.846
668		61	76.657	84.492	82.405	87.343	91.981	91.599
669		62	79.647	81.087	80.849	90.589	89.148	92.493
670		63	72.192	87.349	78.813	81.479	91.962	87.14
671		64	68.092	75.276	76.904	86.463	87.233	86.755
672		65	74.472	83.801	73.688	81.915	90.499	90.738
673		66	73.588	77.925	62.529	88.479	89.529	93.425
674		67	79.445	83.034	66.006	83.037	92.315	83.44
675		68	52.934	92.611	62.217	88.62	93.488	94.751
676		69	71.562	93.414	79.888	93.585	94.364	93.245
677		70	78.791	86.766	89.98	90.828	92.772	91.461
678		71	77.909	77.497	80.635	83.595	90.556	92.909
679		72	83.687	91.753	85.31	86.59	93.842	93.059
680		73	86.417	92.374	88.541	86.907	92.49	89.663
681		74	84.146	86.99	77.997	74.555	91.461	82.335
682		75	85.247	85.048	84.911	90.092	82.844	91.958
683		76	79.521	77.924	81.763	85.829	70.653	84.106
684		77	57.123	88.505	77.508	79.207	87.698	90.442
685		78	64.042	84.112	88.795	77.057	82.215	88.69
686	spring equinox 2018	79	53.075	91.05	82.859	75.247	92.354	84.213
687		80	70.915	89.054	82.836	83.785	91.294	79.039
688		81	79.571	84.185	83.892	79.369	80.885	86.592
689		82	86.995	79.076	85.592	89.928	85.122	89.191
690		83	82.021	86.584	81.796	79.895	90.972	81.996
691		84	69.124	78.966	86.536	87.682	90.361	89.866
692		85	81.968	78.717	78.493	86.667	89.327	80.591
693		86	87.386	82.046	90.717	80.553	87.147	85.375
694		87	76.755	73.51	84.807	87.201	76.422	83.463
695		88	88.398	82.822	83.567	86.88	92.577	89.595
696		89	81.665	83.013	82.463	89.631	94.432	93.867
697		90	82.877	81.041	86.395	86.507	70.572	87.988
698		91	86.659	84.004	88.052	88.701	80.439	80.158
699		92	75.976	90.572	78.906	91.01	91.922	82.768
700		93	81.986	78.399	76.267	88.464	93.118	84.349
701		94	69.414	85.969	73.729	87.649	88.934	89.478
702		95	80.245	84.286	83.019	88.269	94.055	92.193
703		96	64.612	90.193	67.986	93.137	90.823	90.744
704		97	64.612	90.193	67.986	93.137	90.823	90.744
705		98	77.555	88.41	78.007	87.147	92.129	89.858
706		99	61.546	84.605	83.885	84.291	86.158	85.365
707		100	76.536	86.991	79.849	81.987	79.992	83.467
708		101	82.056	79.081	78.344	88.972	91.602	87.421
709		102	76.269	88.393	82.318	82.546	91.211	91.863
710		103	88.656	86.245	82.603	92.952	90.763	93.401
711		104	79.433	95.2	85.887	92.885	93.052	85.365
712		105	84.332	88.869	75.072	90.596	94.257	83.467
713		106	88.656	82.622	83.911	91.122	90.763	87.421
714	2018-04-17	107	79.433	86.566	87.486	93.868	93.052	91.863

## Sheet: daily growth_mussel
days		julian days	mussel 1	mussel 2	mussel 3	mussel 4	mussel 5	mussel 6	mussel 7	mussel 8	mussel 9	mussel 10	mussel 11	mussel 12	mussel 13	mussel 14	mussel 15
1	6 May 2016	126	0.851	1.404	1.11	0.908		0.425	0.352	0.283	0.237	0.082	0.186	0.15	0.321	0.139	0.484
2		127	0.853	1.404	1.11	0.908		0.425	0.352	0.288	0.237	0.082	0.186	0.15	0.324	0.139	0.484
3	values : distance	128	0.854	1.404	1.11	0.908		0.429	0.354	0.29	0.237	0.082	0.197	0.15	0.327	0.139	0.506
4	between electrodes	129	0.855	1.404	1.11	0.908		0.431	0.368	0.292	0.251	0.082	0.197	0.177	0.331	0.139	0.519
5	in mm each day.	130	0.855	1.405	1.11	0.908		0.428	0.375	0.296	0.27	0.092	0.202	0.191	0.333	0.148	0.522
6		131	0.855	1.406	1.11	0.908		0.433	0.38	0.3	0.292	0.093	0.205	0.209	0.341	0.161	0.531
7		132	0.855	1.413	1.11	0.922		0.434	0.382	0.304	0.309	0.098	0.205	0.217	0.345	0.165	0.535
8		133	0.855	1.423	1.11	0.928		0.435	0.384	0.312	0.315	0.104	0.205	0.233	0.346	0.17	0.54
9		134	0.855	1.437	1.114	0.932		0.443	0.386	0.316	0.318	0.106	0.206	0.238	0.354	0.179	0.542
10		135	0.855	1.465	1.117	0.944		0.452	0.387	0.326	0.33	0.114	0.208	0.249	0.368	0.181	0.545
11		136	0.855	1.488	1.122	0.955		0.458	0.41	0.33	0.34	0.117	0.213	0.251	0.375	0.184	0.548
12		137	0.859	1.5	1.151	0.95		0.471	0.418	0.335	0.345	0.122	0.216	0.252	0.389	0.197	0.55
13		138	0.859	1.508	1.165	0.955		0.473	0.423	0.35	0.366	0.132	0.233	0.252	0.402	0.201	0.56
14		139	0.869	1.519	1.17	0.96		0.479	0.426	0.361	0.376	0.14	0.246	0.258	0.428	0.203	0.563
15		140	0.89	1.523	1.191	0.971		0.55	0.428	0.363	0.381	0.155	0.257	0.28	0.434	0.205	0.572
16		141	0.894	1.524	1.202	0.979		0.703	0.43	0.363	0.386	0.164	0.266	0.302	0.451	0.207	0.582
17		142	0.895	1.524	1.209	0.985		0.738	0.433	0.368	0.39	0.171	0.28	0.323	0.464	0.228	0.587
18		143	0.895	1.522	1.217	0.991		0.76	0.434	0.371	0.4	0.179	0.289	0.339	0.488	0.239	0.605
19		144	0.895	1.524	1.226	0.995		0.812	0.435	0.373	0.403	0.182	0.307	0.354	0.498	0.27	0.618
20		145	0.895	1.532	1.229	1.003		1.106	0.446	0.376	0.421	0.191	0.321	0.358	0.521	0.288	0.624
21		146	0.907	1.55	1.244	1.005		1.131	0.457	0.378	0.435	0.2	0.323	0.365	0.54	0.311	0.641
22		147	0.92	1.562	1.253	1.005		1.141	0.463	0.381	0.447	0.204	0.335	0.382	0.571	0.325	0.652
23		148	0.926	1.565	1.256	1.005		1.148	0.467	0.383	0.461	0.205	0.343	0.39	0.583	0.325	0.656
24		149	0.93	1.573	1.266	1.005		1.149	0.471	0.385	0.463	0.217	0.351	0.401	0.614	0.329	0.677
25		150	0.932	1.57	1.273	1.007		1.151	0.475	0.387	0.488	0.222	0.355	0.407	0.63	0.373	0.69
26		151	0.939	1.588	1.276	1.007		1.151	0.476	0.391	0.499	0.229	0.365	0.415	0.644	0.407	0.696
27		152	0.94	1.589	1.285	1.007		1.151	0.477	0.392	0.507	0.237	0.379	0.424	0.66	0.433	0.697
28		153	0.94	1.592	1.288	1.007		1.151	0.477	0.394	0.542	0.255	0.383	0.446	0.702	0.435	0.701
29		154	0.94	1.614	1.295	1.008		1.151	0.478	0.397	0.58	0.265	0.393	0.455	0.719	0.456	0.728
30		155	0.94	1.625	1.302	1.011		1.156	0.485	0.399	0.594	0.274	0.396	0.459	0.741	0.473	0.739
31		156	0.94	1.632	1.309	1.011		1.16	0.487	0.401	0.598	0.277	0.398	0.465	0.756	0.477	0.739
32		157	0.943	1.637	1.309	1.011	0.049	1.163	0.514	0.402	0.612	0.298	0.403	0.471	0.803	0.482	0.739
33		158	0.943	1.638	1.315	1.013	0.051	1.169	0.531	0.403	0.621	0.308	0.403	0.511	0.834	0.498	0.741
34		159	0.947	1.642	1.317	1.013	0.052	1.178	0.544	0.408	0.636	0.312	0.41	0.531	0.867	0.503	0.755
35		160	0.947	1.645	1.317	1.013	0.052	1.18	0.555	0.41	0.656	0.314	0.435	0.537	0.88	0.518	0.777
36		161	0.949	1.646	1.322	1.015	0.053	1.183	0.565	0.413	0.655	0.338	0.438	0.545	0.916	0.531	0.78
37		162	0.95	1.649	1.324	1.017	0.054	1.183	0.571	0.415	0.668	0.362	0.438	0.56	0.954	0.554	0.806
38		163	0.951	1.651	1.325	1.019	0.054	1.184	0.584	0.418	0.673	0.378	0.44	0.568	0.98	0.558	0.812
39		164	0.957	1.651	1.325	1.019	0.055	1.184	0.593	0.42	0.676	0.388	0.444	0.566	1.009	0.562	0.817
40		165	0.958	1.659	1.325	1.019	0.056	1.184	0.599	0.422	0.692	0.392	0.457	0.573	1.02	0.591	0.823
41		166	0.959	1.662	1.325	1.021	0.056	1.184	0.604	0.425	0.708	0.395	0.468	0.604	1.024	0.615	0.825
42		167	0.961	1.673	1.34	1.021	0.057	1.184	0.609	0.426	0.717	0.4	0.481	0.62	1.04	0.645	0.831
43		168	0.962	1.672	1.356	1.021	0.057	1.184	0.611	0.427	0.732	0.405	0.525	0.636	1.056	0.663	0.833
44		169	0.964	1.679	1.363	1.021	0.059	1.184	0.621	0.429	0.746	0.42	0.538	0.644	1.131	0.675	0.838
45		170	0.964	1.688	1.371	1.023	0.061	1.184	0.633	0.431	0.755	0.44	0.551	0.667	1.144	0.718	0.855
46		171	0.966	1.692	1.374	1.025	0.062	1.184	0.645	0.432	0.759	0.452	0.556	0.671	1.15	0.743	0.873
47		172	0.967	1.696	1.38	1.025	0.064	1.184	0.651	0.433	0.763	0.471	0.561	0.681	1.16	0.758	0.886
48	Summer solstice	173	0.968	1.7	1.391	1.025	0.066	1.184	0.656	0.434	0.764	0.471	0.564	0.681	1.22	0.758	0.902
49		174	0.971	1.705	1.41	1.027	0.068	1.184	0.659	0.436	0.77	0.49	0.578	0.688	1.282	0.761	0.916
50		175	0.974	1.708	1.415	1.029	0.069	1.184	0.662	0.439	0.795	0.498	0.58	0.717	1.33	0.794	0.923
51		176	0.977	1.721	1.416	1.029	0.07	1.184	0.667	0.444	0.82	0.5	0.581	0.736	1.34	0.812	0.934
52		177	0.983	1.732	1.442	1.031	0.072	1.185	0.669	0.448	0.828	0.524	0.589	0.741	1.353	0.833	0.94
53		178	0.984	1.733	1.471	1.031	0.073	1.186	0.69	0.45	0.846	0.532	0.648	0.742	1.356	0.87	0.953
54		179	0.987	1.737	1.478	1.031	0.075	1.187	0.699	0.452	0.862	0.532	0.658	0.765	1.387	0.88	0.961
55		180	0.991	1.739	1.485	1.033	0.076	1.187	0.702	0.454	0.873	0.548	0.663	0.78	1.434	0.906	0.973
56		181	0.994	1.743	1.493	1.035	0.079	1.191	0.708	0.455	0.913	0.565	0.689	0.783	1.463	0.935	0.982
57		182	0.997	1.745	1.495	1.035	0.08	1.192	0.709	0.455	0.922	0.64	0.734	0.794	1.471	0.955	0.991
58		183	1.002	1.747	1.505	1.035	0.083	1.199	0.714	0.455	0.93	0.647	0.841	0.853	1.504	0.968	1.012
59		184	1.008	1.749	1.522	1.036	0.085	1.204	0.715	0.455	0.934	0.649	0.858	0.869	1.524	0.98	1.025
60		185	1.01	1.751	1.543	1.036	0.086	1.211	0.718	0.455	0.934	0.668	0.871	0.872	1.537	1.022	1.033
61		186	1.014	1.752	1.564	1.038	0.086	1.221	0.721	0.455	0.937	0.683	0.896	0.905	1.563	1.047	1.053
62		187	1.018	1.755	1.577	1.038	0.088	1.226	0.722	0.455	0.939	0.697	0.916	0.919	1.573	1.088	1.065
63		188	1.022	1.755	1.588	1.04	0.09	1.231	0.726	0.455	0.944	0.707	0.952	0.933	1.597	1.113	1.079
64		189	1.027	1.759	1.594	1.04	0.092	1.234	0.729	0.455	0.945	0.711	0.971	0.962	1.64	1.127	1.095
65		190	1.03	1.762	1.602	1.04	0.093	1.237	0.732	0.455	0.956	0.723	0.996	0.978	1.663	1.151	1.102
66		191	1.034	1.766	1.605	1.042	0.095	1.239	0.732	0.455	0.961	0.729	1.01	0.995	1.675	1.18	1.104
67		192	1.036	1.769	1.61	1.042	0.097	1.24	0.741	0.459	0.973	0.771	1.032	1.037	1.71	1.202	1.114
68		193	1.04	1.772	1.613	1.044	0.098	1.241	0.745	0.464	0.986	0.792	1.04	1.06	1.72	1.221	1.117
69		194	1.046	1.788	1.619	1.044	0.1	1.243	0.753	0.47	1.014	0.806	1.052	1.069	1.747	1.251	1.126
70		195	1.05	1.799	1.631	1.044	0.101	1.243	0.755	0.476	1.018	0.823	1.101	1.084	1.798	1.275	1.136
71		196	1.062	1.803	1.634	1.046	0.102	1.243	0.766	0.481	1.027	0.846	1.115	1.118	1.823	1.295	1.143
72		197	1.066	1.805	1.652	1.048	0.102	1.244	0.774	0.488	1.035	0.857	1.126	1.143	1.836	1.293	1.153
73		198	1.073	1.806	1.67	1.05	0.103	1.244	0.779	0.493	1.038	0.873	1.138	1.165	1.856	1.336	1.163
74		199	1.078	1.812	1.706	1.05	0.103	1.244	0.787	0.499	1.042	0.887	1.162	1.181	1.933	1.363	1.171
75		200	1.083	1.814	1.72	1.052	0.104	1.244	0.792	0.504	1.048	0.927	1.162	1.208	1.98	1.386	1.183
76		201	1.09	1.819	1.729	1.052	0.104	1.244	0.796	0.51	1.054	0.958	1.165	1.22	1.993	1.387	1.193
77		202	1.094	1.821	1.74	1.052	0.105	1.244	0.8	0.514	1.058	0.966	1.17	1.265	2.01	1.392	1.203
78		203	1.101	1.822	1.754	1.054	0.105	1.244	0.802	0.519	1.064	0.977	1.17	1.273	2.016	1.394	1.222
79		204	1.107	1.823	1.776	1.054	0.105	1.244	0.823	0.524	1.069	0.993	1.173	1.314	2.023	1.396	1.239
80		205	1.114	1.824	1.793	1.054	0.106	1.244	0.835	0.528	1.075	1.001	1.176	1.339	2.026	1.398	1.246
81		206	1.114	1.824	1.793	1.054	0.106	1.244	0.835	0.528	1.075	1.001	1.176	1.339	2.026	1.398	1.246
82		207	1.117	1.828	1.804	1.056	0.106	1.244	0.845	0.531	1.082	1.012	1.176	1.358	2.03	1.403	1.252
83		208	1.122	1.858	1.823	1.056	0.106	1.244	0.856	0.532	1.085	1.036	1.179	1.407	2.037	1.403	1.291
84		209	1.127	1.861	1.839	1.056	0.106	1.244	0.866	0.534	1.099	1.065	1.179	1.457	2.122	1.407	1.317
85		210	1.132	1.861	1.851	1.056	0.106	1.244	0.874	0.534	1.103	1.103	1.181	1.473	2.184	1.408	1.329
86		211	1.139	1.865	1.889	1.058	0.106	1.244	0.879	0.537	1.124	1.113	1.187	1.505	2.21	1.411	1.338
87		212	1.144	1.866	1.906	1.06	0.106	1.244	0.882	0.538	1.142	1.131	1.187	1.527	2.236	1.411	1.364
88		213	1.148	1.8663	1.916	1.06	0.106	1.244	0.899	0.541	1.167	1.148	1.19	1.538	2.253	1.42	1.393
89		214	1.152	1.867	1.926	1.06	0.106	1.244	0.905	0.542	1.174	1.167	1.19	1.547	2.298	1.436	1.397
90		215	1.154	1.869	1.938	1.06	0.106	1.244	0.933	0.544	1.184	1.169	1.192	1.571	2.326	1.447	1.427
91		216	1.158	1.871	1.955	1.06	0.106	1.244	0.94	0.548	1.195	1.179	1.195	1.58	2.363	1.499	1.457
92		217	1.159	1.873	1.971	1.062	0.107	1.245	0.946	0.557	1.202	1.186	1.198	1.588	2.389	1.517	1.474
93		218	1.161	1.8732	1.982	1.064	0.107	1.245	0.952	0.561	1.206	1.194	1.198	1.595	2.403	1.53	1.47
94		219	1.163	1.874	1.988	1.064	0.115	1.245	0.96	0.567	1.209	1.199	1.201	1.64	2.407	1.534	1.483
95		220	1.167	1.876	2.002	1.064	0.121	1.245	0.967	0.575	1.21	1.229	1.203	1.699	2.466	1.541	1.493
96		221	1.176	1.878	2.017	1.064	0.124	1.245	0.969	0.583	1.21	1.241	1.206	1.729	2.501	1.547	1.5
97		222	1.182	1.88	2.039	1.066	0.135	1.245	0.978	0.587	1.21	1.242	1.206	1.753	2.542	1.595	1.524
98		223	1.188	1.8801	2.06	1.066	0.142	1.246	0.988	0.596	1.21	1.258	1.212	1.77	2.546	1.606	1.539
99		224	1.193	1.881	2.084	1.068	0.145	1.246	0.993	0.602	1.21	1.289	1.215	1.778	2.589	1.608	1.545
100		225	1.202	1.883	2.098	1.068	0.194	1.246	0.997	0.608	1.215	1.298	1.215	1.801	2.613	1.61	1.548
101		226	1.207	1.884	2.101	1.068	0.31	1.247	1.003	0.615	1.219	1.313	1.215	1.816	2.62	1.615	1.587
102		227	1.211	1.886	2.101	1.068	0.347	1.247	1.005	0.622	1.223	1.316	1.215	1.833	2.652	1.615	1.6
103		228	1.212	1.8881	2.121	1.07	0.364	1.247	1.018	0.627	1.23	1.323	1.217	1.842	2.682	1.617	1.605
104		229	1.214	1.889	2.147	1.07	0.373	1.247	1.029	0.632	1.236	1.324	1.22	1.842	2.709	1.624	1.629
105		230	1.216	1.891	2.156	1.07	0.379	1.248	1.035	0.635	1.248	1.326	1.223	1.842	2.728	1.624	1.639
106		231	1.2169	1.891	2.179	1.07	0.445	1.248	1.051	0.637	1.264	1.327	1.223	1.848	2.755	1.624	1.651
107		232	1.217	1.892	2.191	1.07	0.457	1.248	1.062	0.638	1.272	1.339	1.226	1.851	2.785	1.624	1.661
108		233	1.219	1.894	2.198	1.072	0.5	1.249	1.067	0.641	1.282	1.349	1.228	1.852	2.805	1.624	1.668
109		234	1.222	1.895	2.203	1.072	0.517	1.25	1.069	0.644	1.282	1.351	1.231	1.863	2.815	1.632	1.672
110		235	1.229	1.896	2.213	1.072	0.521	1.25	1.079	0.646	1.284	1.353	1.231	1.877	2.851	1.659	1.688
111		236	1.233	1.898	2.214	1.072	0.523	1.251	1.086	0.652	1.301	1.401	1.234	1.898	2.872	1.716	1.708
112		237	1.237	1.899	2.224	1.072	0.527	1.251	1.09	0.655	1.32	1.424	1.237	1.903	2.888	1.743	1.718
113		238	1.281	1.902	2.233	1.074	0.529	1.252	1.107	0.656	1.353	1.456	1.242	1.928	2.918	1.762	1.733
114	end PD 2016	239	1.337	1.905	2.238	1.074	0.53	1.252	1.125	0.658	1.356	1.466	1.242	1.931	2.945	1.771	1.754
115		182.5	1.375	1.9058	2.243	1.074	0.563	1.252	1.127	0.659	1.357	1.469	1.248	1.942	2.962	1.78	1.766
116		240	1.399	1.906	2.246	1.074	0.578	1.253	1.128	0.66	1.357	1.471	1.259	1.961	2.969	1.779	1.767
117		241	1.422	1.909	2.254	1.074	0.594	1.253	1.141	0.661	1.363	1.472	1.264	1.964	2.987	1.781	1.767
118		242	1.423	1.911	2.255	1.074	0.638	1.254	1.153	0.663	1.366	1.482	1.281	1.981	3.022	1.784	1.767
119		243	1.435	1.913	2.255	1.074	0.651	1.254	1.159	0.664	1.367	1.489	1.295	1.986	3.055	1.787	1.768
120		244	1.44	1.915	2.258	1.074	0.661	1.254	1.166	0.665	1.37	1.498	1.365	1.989	3.081	1.806	1.788
121		245	1.445	1.916	2.272	1.076	0.667	1.255	1.168	0.667	1.374	1.504	1.588	1.994	3.087	1.832	1.801
122		246	1.448	1.918	2.28	1.076	0.688	1.255	1.171	0.669	1.379	1.506	1.61	1.997	3.087	1.838	1.818
123		247	1.449	1.92	2.286	1.076	0.707	1.256	1.183	0.669	1.379	1.519	1.629	2.001	3.109	1.869	1.821
124		248	1.46	1.923	2.287	1.076	0.723	1.256	1.197	0.67	1.379	1.524	1.649	2.006	3.119	1.88	1.834
125		249	1.461	1.926	2.287	1.088	0.731	1.256	1.204	0.672	1.379	1.529	1.654	2.008	3.131	1.882	1.832
126		250	1.469	1.928	2.287	1.088	0.736	1.255	1.208	0.674	1.38	1.529	1.709	2.011	3.159	1.889	1.835
127		251	1.475	1.929	2.287	1.092	0.739	1.258	1.212	0.677	1.391	1.533	1.796	2.017	3.189	1.893	1.874
128		252	1.477	1.933	2.287	1.092	0.743	1.258	1.213	0.679	1.405	1.548	1.845	2.021	3.202	1.9	1.854
129		253	1.481	1.936	2.287	1.094	0.746	1.258	1.217	0.683	1.419	1.556	1.868	2.052	3.223	1.904	1.857
130		254	1.49	1.938	2.287	1.096	0.747	1.259	1.22	0.688	1.423	1.557	1.947	2.058	3.236	1.904	1.867
131		255	1.493	1.942	2.287	1.098	0.747	1.259	1.221	0.689	1.431	1.558	1.95	2.068	3.249	1.911	1.878
132		256	1.498	1.946	2.287	1.1	0.747	1.259	1.226	0.69	1.438	1.559	1.957	2.074	3.261	1.918	1.881
133		257	1.5	1.949	2.287	1.1	0.747	1.26	1.227	0.693	1.439	1.562	1.967	2.104	3.296	1.927	1.888
134		258	1.5	1.953	2.287	1.102	0.747	1.261	1.232	0.693	1.441	1.566	1.975	2.114	3.314	1.931	1.906
135		259	1.5	1.956	2.287	1.104	0.747	1.261	1.233	0.696	1.446	1.57	1.978	2.137	3.331	1.942	1.917
136		260	1.514	1.961	2.287	1.106	0.747	1.262	1.242	0.696	1.449	1.597	1.983	2.152	3.358	1.949	1.92
137		261	1.521	1.963	2.289	1.108	0.747	1.262	1.245	0.699	1.452	1.597	1.983	2.154	3.363	1.956	1.923
138		262	1.523	1.969	2.289	1.108	0.747	1.262	1.25	0.701	1.456	1.611	1.989	2.16	3.375	1.965	1.925
139		263	1.529	1.973	2.289	1.108	0.747	1.263	1.258	0.706	1.459	1.614	1.992	2.163	3.381	1.971	1.928
140		264	1.531	1.976	2.289	1.11	0.749	1.263	1.261	0.71	1.461	1.621	1.994	2.166	3.407	1.976	1.937
141		265	1.536	1.979	2.289	1.11	0.75	1.263	1.267	0.713	1.461	1.627	2	2.173	3.421	1.985	1.942
142	Automn equinox 2016	266	1.538	1.985	2.29	1.114	0.751	1.264	1.272	0.717	1.461	1.634	2.003	2.173	3.428	1.991	1.944
143		267	1.543	1.989	2.29	1.114	0.752	1.265	1.273	0.719	1.463	1.639	2.008	2.18	3.435	1.996	1.95
144		268	1.545	1.994	2.29	1.115	0.753	1.266	1.275	0.72	1.463	1.64	2.008	2.183	3.44	2.005	1.951
145		269	1.551	1.997	2.29	1.117	0.761	1.267	1.281	0.72	1.471	1.643	2.011	2.19	3.459	2.012	1.952
146		270	1.554	2.003	2.29	1.117	0.761	1.266	1.286	0.721	1.471	1.643	2.017	2.204	3.47	2.016	1.955
147		271	1.554	2.008	2.299	1.119	0.764	1.267	1.291	0.722	1.473	1.643	2.022	2.223	3.478	2.02	1.955
148		272	1.557	2.012	2.301	1.121	0.768	1.267	1.296	0.722	1.474	1.646	2.022	2.232	3.481	2.026	1.955
149		273	1.56	2.014	2.302	1.121	0.771	1.268	1.298	0.724	1.477	1.647	2.028	2.235	3.505	2.039	1.957
150		274	1.563	2.021	2.306	1.123	0.773	1.269	1.3	0.725	1.477	1.649	2.03	2.249	3.508	2.043	1.957
151		275	1.564	2.026	2.307	1.123	0.776	1.269	1.303	0.726	1.477	1.651	2.033	2.262	3.518	2.045	1.959
152		276	1.57	2.029	2.308	1.125	0.78	1.269	1.305	0.726	1.477	1.651	2.036	2.281	3.526	2.049	1.959
153		277	1.579	2.034	2.309	1.129	0.784	1.27	1.307	0.727	1.479	1.651	2.039	2.299	3.541	2.049	1.961
154		278	1.585	2.037	2.309	1.129	0.787	1.27	1.309	0.729	1.479	1.651	2.042	2.31	3.547	2.054	1.962
155		279	1.593	2.042	2.311	1.129	0.789	1.271	1.311	0.729	1.479	1.651	2.044	2.316	3.552	2.054	1.962
156		280	1.6	2.045	2.314	1.131	0.792	1.271	1.312	0.73	1.484	1.651	2.047	2.341	3.555	2.054	1.961
157		281	1.605	2.05	2.314	1.133	0.796	1.271	1.313	0.731	1.484	1.652	2.05	2.354	3.56	2.058	1.964
158		282	1.61	2.054	2.316	1.135	0.798	1.271	1.329	0.732	1.484	1.654	2.053	2.359	3.56	2.061	1.966
159		283	1.617	2.058	2.318	1.137	0.798	1.271	1.333	0.734	1.484	1.654	2.055	2.362	3.565	2.061	1.966
160		284	1.623	2.061	2.32	1.137	0.801	1.273	1.336	0.735	1.484	1.656	2.058	2.362	3.565	2.063	1.967
161		285	1.626	2.063	2.32	1.139	0.802	1.275	1.338	0.739	1.485	1.656	2.059	2.362	3.568	2.065	1.967
162		286	1.633	2.067	2.321	1.141	0.803	1.277	1.339	0.742	1.485	1.657	2.064	2.362	3.572	2.067	1.967
163		287	1.636	2.069	2.323	1.143	0.804	1.278	1.342	0.747	1.488	1.657	2.066	2.368	3.572	2.068	1.971
164		288	1.642	2.073	2.325	1.143	0.805	1.279	1.345	0.752	1.49	1.657	2.072	2.368	3.575	2.072	1.967
165		289	1.65	2.077	2.326	1.145	0.806	1.281	1.346	0.753	1.491	1.657	2.08	2.368	3.585	2.078	1.967
166		290	1.656	2.078	2.328	1.147	0.807	1.281	1.349	0.755	1.494	1.657	2.147	2.368	3.59	2.078	1.967
167		291	1.666	2.081	2.33	1.147	0.809	1.282	1.352	0.757	1.495	1.66	2.172	2.371	3.6	2.085	1.967
168		292	1.674	2.085	2.331	1.149	0.81	1.282	1.353	0.759	1.498	1.671	2.191	2.37	3.602	2.087	1.969
169		293	1.723	2.086	2.331	1.151	0.811	1.282	1.356	0.76	1.499	1.672	2.199	2.376	3.598	2.092	1.969
170		294	1.736	2.089	2.333	1.151	0.811	1.282	1.357	0.762	1.508	1.674	2.213	2.376	3.603	2.094	1.969
171		295	1.746	2.091	2.335	1.153	0.813	1.282	1.359	0.763	1.51	1.674	2.222	2.376	3.609	2.099	1.969
172		296	1.753	2.094	2.335	1.153	0.814	1.283	1.361	0.765	1.51	1.676	2.227	2.379	3.609	2.105	1.969
173		297	1.764	2.096	2.335	1.155	0.815	1.283	1.363	0.767	1.51	1.691	2.228	2.382	3.609	2.105	1.97
174	start PN 2016	298	1.819	2.098	2.338	1.157	0.816	1.283	1.365	0.772	1.51	1.696	2.232	2.384	3.612	2.126	1.97
175		299	1.861	2.101	2.34	1.157	0.818	1.284	1.366	0.775	1.51	1.702	2.241	2.387	3.612	2.134	1.972
176		300	1.946	2.104	2.34	1.159	0.819	1.284	1.368	0.777	1.51	1.702	2.246	2.39	3.612	2.143	1.976
177		301	1.99	2.105	2.343	1.161	0.821	1.284	1.369	0.778	1.511	1.706	2.252	2.39	3.612	2.145	1.977
178		302	2.015	2.107	2.343	1.163	0.822	1.284	1.372	0.78	1.511	1.706	2.257	2.393	3.612	2.148	1.977
179		303	2.015	2.109	2.347	1.163	0.823	1.285	1.373	0.781	1.511	1.709	2.26	2.396	3.612	2.149	1.979
180		304	2.024	2.111	2.348	1.165	0.825	1.285	1.375	0.784	1.512	1.709	2.266	2.412	3.612	2.15	1.981
181		305	2.032	2.113	2.348	1.167	0.826	1.285	1.376	0.785	1.512	1.711	2.271	2.427	3.615	2.15	1.981
182		306	2.066	2.114	2.35	1.169	0.828	1.285	1.382	0.785	1.515	1.711	2.277	2.43	3.615	2.15	1.983
183		307	2.079	2.117	2.352	1.169	0.828	1.285	1.385	0.786	1.515	1.711	2.279	2.436	3.615	2.15	1.983
184		308	2.085	2.12	2.353	1.169	0.829	1.286	1.387	0.787	1.518	1.717	2.285	2.436	3.615	2.15	1.984
185		309	2.091	2.121	2.356	1.171	0.831	1.286	1.39	0.788	1.522	1.719	2.29	2.44	3.615	2.154	1.984
186		310	2.098	2.123	2.356	1.173	0.832	1.287	1.392	0.789	1.522	1.721	2.296	2.44	3.615	2.154	1.984
187		311	2.1	2.125	2.36	1.175	0.832	1.287	1.395	0.792	1.523	1.724	2.302	2.441	3.615	2.159	1.986
188		312	2.113	2.129	2.36	1.175	0.833	1.287	1.396	0.793	1.523	1.729	2.304	2.432	3.618	2.163	1.986
189		313	2.12	2.13	2.362	1.177	0.833	1.287	1.398	0.794	1.523	1.731	2.307	2.446	3.618	2.168	1.986
190		314	2.124	2.131	2.364	1.179	0.834	1.288	1.399	0.796	1.526	1.732	2.312	2.457	3.618	2.17	1.986
191		315	2.127	2.133	2.364	1.179	0.836	1.288	1.4	0.798	1.528	1.736	2.318	2.451	3.618	2.172	1.986
192		316	2.132	2.135	2.365	1.181	0.836	1.288	1.402	0.798	1.527	1.739	2.321	2.465	3.618	2.183	1.986
193		317	2.132	2.136	2.367	1.183	0.837	1.288	1.402	0.799	1.527	1.741	2.321	2.473	3.618	2.188	1.986
194		318	2.133	2.138	2.369	1.183	0.838	1.289	1.402	0.8	1.531	1.742	2.324	2.481	3.622	2.197	1.986
195		319	2.133	2.139	2.37	1.185	0.838	1.289	1.403	0.8	1.531	1.747	2.325	2.492	3.622	2.206	1.987
196		320	2.134	2.14	2.372	1.185	0.839	1.289	1.406	0.801	1.532	1.748	2.325	2.506	3.622	2.208	1.987
197		321	2.134	2.142	2.374	1.187	0.84	1.29	1.407	0.803	1.534	1.752	2.325	2.51	3.622	2.217	1.987
198		322	2.135	2.144	2.374	1.189	0.841	1.29	1.408	0.805	1.534	1.752	2.351	2.515	3.622	2.219	1.987
199		323	2.138	2.144	2.377	1.189	0.841	1.29	1.412	0.806	1.534	1.752	2.354	2.515	3.622	2.219	1.987
200		324	2.1381	2.147	2.377	1.191	0.842	1.291	1.413	0.81	1.536	1.754	2.356	2.528	3.622	2.223	1.987
201		325	2.139	2.1479	2.377	1.191	0.843	1.291	1.416	0.814	1.538	1.756	2.358	2.534	3.622	2.226	1.987
202		326	2.141	2.149	2.3778	1.191	0.843	1.291	1.418	0.818	1.539	1.756	2.358	2.538	3.625	2.226	1.989
203		327	2.1415	2.15	2.382	1.193	0.844	1.292	1.42	0.822	1.543	1.762	2.358	2.548	3.625	2.239	1.989
204		328	2.142	2.15	2.384	1.197	0.845	1.292	1.422	0.825	1.548	1.766	2.358	2.55	3.625	2.244	1.989
205		329	2.143	2.152	2.386	1.197	0.846	1.292	1.425	0.828	1.552	1.771	2.358	2.556	3.625	2.25	1.989
206		330	2.144	2.154	2.386	1.198	0.847	1.292	1.428	0.83	1.556	1.776	2.358	2.556	3.625	2.257	1.989
207		331	2.1449	2.155	2.386	1.198	0.848	1.292	1.429	0.831	1.558	1.784	2.358	2.562	3.625	2.259	1.989
208		332	2.147	2.159	2.389	1.2	0.848	1.293	1.429	0.833	1.559	1.787	2.358	2.564	3.625	2.264	1.991
209		333	2.148	2.16	2.391	1.202	0.848	1.296	1.431	0.833	1.56	1.788	2.358	2.562	3.628	2.268	1.991
210		334	2.149	2.161	2.392	1.202	0.85	1.299	1.432	0.834	1.562	1.794	2.358	2.57	3.628	2.269	1.991
211		335	2.152	2.164	2.392	1.204	0.85	1.3	1.434	0.835	1.562	1.801	2.358	2.573	3.628	2.277	1.991
212		336	2.152	2.165	2.394	1.206	0.851	1.301	1.435	0.835	1.563	1.801	2.358	2.575	3.628	2.279	1.991
213		337	2.1528	2.167	2.396	1.208	0.852	1.302	1.436	0.835	1.563	1.812	2.358	2.578	3.628	2.279	1.991
214		338	2.155	2.167	2.397	1.208	0.853	1.302	1.437	0.836	1.564	1.812	2.358	2.581	3.628	2.279	1.991
215		339	2.156	2.1676	2.399	1.21	0.854	1.302	1.438	0.836	1.565	1.816	2.358	2.584	3.628	2.279	1.992
216		340	2.1562	2.1676	2.399	1.21	0.854	1.302	1.438	0.836	1.565	1.816	2.36	2.584	3.628	2.279	1.992
217		341	2.158	2.1676	2.401	1.212	0.861	1.303	1.438	0.836	1.565	1.817	2.36	2.586	3.628	2.279	1.992
218		342	2.159	2.168	2.403	1.214	0.869	1.304	1.438	0.847	1.565	1.818	2.36	2.589	3.628	2.279	1.992
219		343	2.16	2.168	2.403	1.214	0.873	1.304	1.438	0.858	1.569	1.826	2.36	2.592	3.628	2.28	1.992
220		344	2.168	2.169	2.404	1.216	0.877	1.305	1.439	0.874	1.579	1.831	2.36	2.592	3.628	2.28	1.992
221		345	2.17	2.17	2.406	1.218	0.882	1.305	1.439	0.884	1.583	1.831	2.36	2.597	3.628	2.28	1.992
222		346	2.172	2.172	2.407	1.218	0.885	1.305	1.442	0.89	1.584	1.831	2.36	2.602	3.628	2.286	1.992
223		347	2.172	2.174	2.407	1.22	0.887	1.305	1.442	0.904	1.589	1.831	2.36	2.604	3.628	2.288	1.992
224		348	2.173	2.177	2.409	1.222	0.891	1.305	1.442	0.912	1.59	1.834	2.36	2.606	3.628	2.292	1.992
225		349	2.174	2.179	2.41	1.222	0.894	1.306	1.442	0.916	1.593	1.837	2.36	2.606	3.635	2.313	1.992
226		350	2.1742	2.181	2.41	1.222	0.896	1.306	1.442	0.92	1.594	1.839	2.36	2.606	3.635	2.328	1.992
227		351	2.176	2.182	2.41	1.224	0.899	1.306	1.45	0.923	1.594	1.842	2.36	2.606	3.638	2.328	1.992
228		352	2.176	2.184	2.41	1.226	0.908	1.306	1.456	0.923	1.596	1.844	2.36	2.606	3.642	2.333	1.992
229		353	2.176	2.186	2.41	1.228	0.912	1.306	1.459	0.925	1.597	1.846	2.362	2.606	3.642	2.339	1.992
230		354	2.181	2.188	2.41	1.228	0.916	1.306	1.467	0.926	1.597	1.851	2.362	2.606	3.645	2.346	1.992
231		355	2.182	2.19	2.41	1.228	0.918	1.307	1.469	0.927	1.6	1.85	2.362	2.606	3.645	2.348	1.992
232	winter solstice 2016	356	2.1821	2.192	2.41	1.23	0.92	1.307	1.476	0.927	1.6	1.857	2.362	2.606	3.648	2.359	1.992
233		357	2.183	2.194	2.41	1.232	0.922	1.307	1.479	0.928	1.6	1.868	2.365	2.606	3.648	2.366	1.993
234		358	2.1833	2.196	2.41	1.232	0.924	1.307	1.485	0.929	1.601	1.874	2.365	2.606	3.648	2.368	1.996
235		359	2.1833	2.196	2.41	1.234	0.925	1.307	1.492	0.929	1.601	1.874	2.365	2.606	3.648	2.368	1.996
236		360	2.1833	2.197	2.41	1.234	0.925	1.307	1.492	0.932	1.601	1.877	2.365	2.606	3.652	2.368	1.996
237		361	2.1833	2.199	2.41	1.234	0.929	1.308	1.501	0.936	1.603	1.877	2.365	2.606	3.652	2.368	1.996
238	28 dec 2016	362	2.1833	2.199	2.41	1.236	0.929	1.308	1.501	0.936	1.604	1.877	2.368	2.606	3.652	2.368	1.996
239		363
240		364
241		365
242	end 2016,leap year	366
243	start 2017	1
244		2
245		3
246		4
247		5
248		6
249		7
250		8
251		9
252		10
253		11
254		12	2.192	2.214	2.421	1.256	1.018	1.311	1.514	0.957	1.618	1.893	2.382	2.607	3.672	2.37	2.008
255		13	2.1923	2.214	2.428	1.256	1.022	1.311	1.522	0.959	1.62	1.894	2.382	2.611	3.672	2.373	2.01
256		14	2.193	2.214	2.431	1.258	1.028	1.312	1.529	0.96	1.624	1.894	2.382	2.611	3.675	2.387	2.01
257		15	2.194	2.216	2.438	1.26	1.038	1.313	1.532	0.962	1.625	1.894	2.384	2.611	3.675	2.39	2.01
258		16	2.194	2.224	2.443	1.26	1.045	1.313	1.534	0.963	1.631	1.895	2.384	2.611	3.675	2.408	2.01
259		17	2.1946	2.228	2.448	1.262	1.053	1.314	1.537	0.963	1.637	1.895	2.387	2.614	3.675	2.422	2.01
260		18	2.1946	2.233	2.453	1.262	1.056	1.314	1.539	0.965	1.639	1.895	2.39	2.614	3.676	2.429	2.01
261		19	2.1946	2.238	2.462	1.264	1.063	1.315	1.54	0.966	1.643	1.895	2.393	2.617	3.676	2.437	2.01
262		20	2.195	2.241	2.475	1.268	1.068	1.315	1.542	0.968	1.646	1.895	2.396	2.617	3.676	2.449	2.01
263		21	2.198	2.246	2.475	1.268	1.073	1.316	1.542	0.968	1.646	1.895	2.404	2.617	3.676	2.449	2.01
264		22	2.199	2.252	2.479	1.268	1.075	1.317	1.547	0.97	1.646	1.895	2.407	2.617	3.676	2.451	2.01
265		23	2.1991	2.256	2.484	1.27	1.087	1.318	1.548	0.97	1.646	1.895	2.409	2.617	3.676	2.453	2.01
266		24	2.2	2.259	2.491	1.272	1.096	1.318	1.549	0.971	1.648	1.895	2.412	2.62	3.676	2.456	2.012
267		25	2.2002	2.267	2.496	1.272	1.101	1.318	1.552	0.971	1.648	1.896	2.415	2.622	3.688	2.478	2.012
268		26	2.202	2.269	2.502	1.274	1.106	1.319	1.553	0.971	1.648	1.904	2.414	2.622	3.693	2.498	2.012
269		27	2.2025	2.275	2.509	1.274	1.106	1.319	1.556	0.971	1.648	1.91	2.418	2.622	3.705	2.505	2.012
270		28	2.2025	2.278	2.514	1.276	1.106	1.32	1.559	0.973	1.648	1.914	2.418	2.625	3.708	2.505	2.012
271		29	2.203	2.281	2.524	1.276	1.114	1.321	1.561	0.975	1.648	1.915	2.418	2.625	3.708	2.505	2.012
272		30	2.2036	2.281	2.531	1.278	1.114	1.322	1.562	0.975	1.648	1.917	2.42	2.628	3.712	2.509	2.012
273		31	2.204	2.2812	2.538	1.278	1.12	1.322	1.563	0.986	1.648	1.919	2.42	2.628	3.712	2.515	2.012
274		32	2.2047	2.283	2.546	1.279	1.122	1.323	1.563	1	1.651	1.92	2.42	2.628	3.712	2.518	2.012
275		33	2.205	2.286	2.552	1.281	1.128	1.324	1.563	1.004	1.653	1.92	2.423	2.631	3.713	2.519	2.012
276		34	2.205	2.287	2.558	1.281	1.128	1.325	1.565	1.014	1.661	1.922	2.423	2.631	3.722	2.524	2.012
277		35	2.2059	2.294	2.563	1.283	1.128	1.328	1.565	1.023	1.665	1.924	2.423	2.633	3.725	2.527	2.012
278		36	2.207	2.298	2.57	1.283	1.128	1.333	1.566	1.027	1.668	1.926	2.423	2.636	3.725	2.529	2.012
279		37	2.208	2.302	2.577	1.285	1.128	1.336	1.566	1.029	1.672	1.926	2.426	2.636	3.725	2.531	2.013
280		38	2.2081	2.308	2.587	1.287	1.128	1.337	1.567	1.029	1.672	1.93	2.426	2.636	3.727	2.531	2.013
281		39	2.209	2.312	2.59	1.287	1.132	1.339	1.572	1.031	1.672	1.936	2.426	2.639	3.741	2.533	2.013
282		40	2.209	2.317	2.591	1.289	1.134	1.339	1.578	1.031	1.675	1.945	2.426	2.639	3.748	2.536	2.013
283		41	2.209	2.321	2.594	1.289	1.138	1.341	1.583	1.031	1.675	1.947	2.429	2.642	3.751	2.536	2.013
284		42	2.209	2.328	2.596	1.291	1.142	1.341	1.587	1.046	1.675	1.954	2.429	2.644	3.755	2.54	2.014
285		43	2.21	2.332	2.597	1.293	1.145	1.343	1.589	1.033	1.676	1.955	2.429	2.644	3.756	2.54	2.014
286		44	2.21	2.337	2.601	1.293	1.148	1.343	1.591	1.034	1.677	1.962	2.429	2.644	3.756	2.54	2.014
287		45	2.21	2.342	2.627	1.295	1.149	1.345	1.591	1.038	1.677	1.962	2.429	2.647	3.756	2.54	2.014
288		46	2.21	2.344	2.645	1.297	1.157	1.346	1.592	1.04	1.677	1.965	2.429	2.647	3.756	2.54	2.014
289	end PN 2017	47	2.214	2.35	2.651	1.299	1.164	1.347	1.594	1.043	1.679	1.968	2.429	2.652	3.756	2.542	2.014
290		48	2.216	2.356	2.657	1.299	1.168	1.348	1.595	1.046	1.679	1.972	2.432	2.652	3.756	2.542	2.014
291		49	2.216	2.358	2.667	1.3	1.174	1.348	1.597	1.047	1.682	1.972	2.432	2.652	3.757	2.544	2.014
292		50	2.22	2.362	2.682	1.3	1.177	1.35	1.598	1.048	1.682	1.977	2.432	2.655	3.76	2.544	2.014
293		51	2.22	2.363	2.694	1.301	1.19	1.351	1.599	1.049	1.684	1.977	2.432	2.658	3.76	2.547	2.014
294		52	2.221	2.367	2.711	1.303	1.198	1.351	1.6	1.049	1.684	1.977	2.432	2.661	3.765	2.551	2.014
295		53	2.226	2.369	2.719	1.303	1.207	1.353	1.601	1.05	1.687	1.977	2.432	2.667	3.767	2.551	2.014
296		54	2.228	2.37	2.789	1.305	1.215	1.354	1.602	1.05	1.689	1.985	2.432	2.669	3.775	2.556	2.014
297		55	2.232	2.371	2.802	1.305	1.221	1.355	1.602	1.05	1.692	1.989	2.434	2.672	3.777	2.558	2.014
298		56	2.235	2.374	2.806	1.307	1.225	1.356	1.602	1.05	1.692	1.99	2.434	2.686	3.778	2.56	2.014
299		57	2.237	2.376	2.809	1.307	1.227	1.357	1.602	1.05	1.694	1.992	2.434	2.686	3.778	2.563	2.015
300		58	2.243	2.378	2.812	1.309	1.23	1.357	1.602	1.051	1.695	1.994	2.434	2.687	3.778	2.569	2.017
301		59	2.243	2.381	2.821	1.309	1.232	1.359	1.608	1.052	1.699	1.997	2.434	2.689	3.778	2.57	2.017
302		60	2.245	2.383	2.828	1.311	1.235	1.36	1.612	1.061	1.699	1.999	2.442	2.692	3.778	2.57	2.017
303		61	2.249	2.384	2.837	1.313	1.236	1.36	1.613	1.066	1.699	2	2.448	2.694	3.779	2.57	2.017
304		62	2.2499	2.384	2.843	1.313	1.237	1.36	1.614	1.067	1.699	2.002	2.451	2.697	3.781	2.571	2.017
305		63	2.2499	2.386	2.844	1.313	1.238	1.361	1.615	1.067	1.7	2.004	2.454	2.697	3.785	2.58	2.017
306		64	2.252	2.388	2.844	1.313	1.239	1.363	1.616	1.067	1.701	2.004	2.456	2.703	3.785	2.587	2.017
307		65	2.265	2.389	2.844	1.315	1.25	1.365	1.616	1.067	1.703	2.005	2.459	2.703	3.788	2.597	2.017
308		66	2.277	2.39	2.846	1.317	1.256	1.366	1.616	1.068	1.709	2.007	2.462	2.708	3.788	2.602	2.017
309		67	2.282	2.392	2.846	1.317	1.26	1.366	1.617	1.069	1.714	2.009	2.465	2.711	3.796	2.607	2.017
310		68	2.289	2.393	2.846	1.317	1.262	1.367	1.618	1.073	1.72	2.01	2.467	2.716	3.801	2.61	2.017
311		69	2.298	2.394	2.848	1.317	1.264	1.37	1.618	1.077	1.72	2.012	2.47	2.722	3.805	2.616	2.017
312		70	2.303	2.394	2.848	1.317	1.266	1.372	1.62	1.082	1.73	2.012	2.47	2.722	3.805	2.618	2.017
313		71	2.313	2.394	2.848	1.317	1.266	1.373	1.62	1.087	1.731	2.013	2.471	2.725	3.805	2.618	2.017
314		72	2.317	2.3948	2.85	1.317	1.267	1.373	1.621	1.089	1.737	2.025	2.476	2.73	3.805	2.62	2.017
315		73	2.323	2.395	2.85	1.317	1.271	1.374	1.622	1.09	1.74	2.027	2.479	2.733	3.807	2.637	2.017
316		74	2.327	2.395	2.85	1.317	1.273	1.38	1.622	1.09	1.744	2.027	2.481	2.735	3.807	2.64	2.017
317		75	2.331	2.396	2.851	1.317	1.274	1.381	1.622	1.09	1.748	2.027	2.484	2.735	3.807	2.643	2.02
318		76	2.334	2.396	2.851	1.317	1.276	1.384	1.628	1.09	1.751	2.027	2.487	2.735	3.807	2.645	2.02
319		77	2.335	2.398	2.851	1.317	1.278	1.386	1.633	1.09	1.758	2.028	2.49	2.735	3.808	2.645	2.02
320		78	2.34	2.398	2.851	1.317	1.288	1.388	1.637	1.09	1.764	2.028	2.492	2.744	3.815	2.647	2.022
321	spring equinox 2017	79	2.343	2.399	2.853	1.317	1.29	1.389	1.642	1.094	1.769	2.028	2.495	2.75	3.819	2.649	2.023
322		80	2.347	2.402	2.853	1.317	1.297	1.392	1.646	1.095	1.779	2.028	2.501	2.75	3.825	2.66	2.023
323		81	2.348	2.403	2.855	1.317	1.303	1.394	1.651	1.095	1.79	2.03	2.501	2.753	3.825	2.667	2.025
324		82	2.35	2.405	2.855	1.317	1.306	1.397	1.656	1.095	1.799	2.032	2.503	2.753	3.825	2.673	2.025
325		83	2.352	2.406	2.855	1.317	1.313	1.399	1.658	1.096	1.807	2.032	2.505	2.753	3.826	2.685	2.028
326		84	2.358	2.412	2.855	1.321	1.319	1.4	1.665	1.097	1.817	2.037	2.514	2.755	3.831	2.686	2.031
327		85	2.36	2.417	2.856	1.325	1.323	1.403	1.668	1.098	1.818	2.04	2.52	2.755	3.834	2.686	2.031
328		86	2.363	2.423	2.856	1.327	1.33	1.405	1.673	1.102	1.824	2.045	2.523	2.755	3.841	2.686	2.031
329		87	2.366	2.426	2.858	1.329	1.333	1.407	1.678	1.106	1.825	2.047	2.531	2.755	3.841	2.686	2.031
330		88	2.368	2.428	2.858	1.335	1.336	1.409	1.68	1.112	1.834	2.054	2.537	2.758	3.844	2.696	2.031
331		89	2.37	2.431	2.858	1.337	1.34	1.411	1.682	1.114	1.836	2.057	2.541	2.761	3.844	2.697	2.035
332		90	2.37	2.435	2.858	1.339	1.346	1.412	1.697	1.119	1.84	2.06	2.548	2.761	3.844	2.698	2.037
333		91	2.377	2.436	2.859	1.347	1.353	1.415	1.706	1.123	1.841	2.063	2.562	2.769	3.846	2.698	2.037
334		92	2.388	2.438	2.859	1.348	1.354	1.42	1.723	1.131	1.842	2.075	2.567	2.772	3.855	2.698	2.038
335		93	2.389	2.439	2.86	1.348	1.356	1.422	1.726	1.153	1.848	2.079	2.581	2.775	3.868	2.714	2.038
336		94	2.413	2.44	2.86	1.351	1.372	1.427	1.726	1.166	1.848	2.092	2.584	2.775	3.873	2.724	2.038
337		95	2.438	2.442	2.861	1.351	1.383	1.429	1.732	1.175	1.851	2.096	2.589	2.777	3.875	2.744	2.04
338		96	2.452	2.442	2.861	1.355	1.399	1.43	1.735	1.183	1.854	2.1	2.6	2.777	3.888	2.744	2.04
339		97	2.47	2.444	2.862	1.355	1.412	1.43	1.739	1.186	1.863	2.1	2.602	2.78	3.89	2.744	2.042
340		98	2.485	2.445	2.868	1.357	1.415	1.436	1.74	1.192	1.869	2.104	2.607	2.78	3.901	2.744	2.042
341		99	2.493	2.446	2.868	1.359	1.42	1.441	1.746	1.197	1.875	2.107	2.625	2.78	3.901	2.744	2.042
342		100	2.508	2.447	2.87	1.359	1.423	1.444	1.746	1.21	1.881	2.109	2.639	2.78	3.905	2.761	2.044
343		101	2.514	2.447	2.87	1.36	1.425	1.449	1.751	1.218	1.888	2.109	2.65	2.783	3.907	2.769	2.054
344		102	2.525	2.45	2.872	1.362	1.426	1.454	1.755	1.228	1.892	2.109	2.654	2.783	3.911	2.78	2.06
345		103	2.525	2.454	2.873	1.364	1.427	1.459	1.758	1.24	1.902	2.111	2.669	2.783	3.915	2.783	2.066
346		104	2.525	2.462	2.873	1.366	1.429	1.465	1.76	1.258	1.907	2.111	2.678	2.786	3.918	2.783	2.072
347		105	2.525	2.464	2.875	1.368	1.43	1.469	1.764	1.26	1.92	2.111	2.686	2.786	3.918	2.783	2.074
348		106	2.527	2.464	2.875	1.368	1.432	1.471	1.765	1.262	1.927	2.111	2.689	2.786	3.921	2.786	2.076
349	start PD 2017	107	2.527	2.466	2.875	1.37	1.433	1.481	1.791	1.269	1.946	2.114	2.7	2.794	3.925	2.786	2.077
350		108	2.538	2.467	2.877	1.37	1.435	1.486	1.8	1.272	1.946	2.127	2.708	2.802	3.927	2.805	2.081
351		109	2.564	2.468	2.877	1.372	1.437	1.492	1.832	1.279	1.954	2.139	2.716	2.807	3.927	2.814	2.082
352		110	2.568	2.468	2.878	1.376	1.439	1.501	1.862	1.282	1.964	2.149	2.739	2.81	3.938	2.832	2.084
353		111	2.572	2.47	2.878	1.376	1.44	1.507	1.875	1.286	1.971	2.157	2.763	2.819	3.945	2.843	2.086
354		112	2.575	2.471	2.88	1.376	1.442	1.517	1.884	1.289	1.979	2.172	2.792	2.823	3.951	2.852	2.089
355		113	2.576	2.472	2.88	1.376	1.443	1.525	1.907	1.301	1.98	2.179	2.819	2.855	3.956	2.868	2.089
356		114	2.577	2.473	2.882	1.378	1.444	1.528	1.924	1.303	1.992	2.181	2.835	2.88	3.965	2.879	2.091
357		115	2.606	2.473	2.882	1.378	1.446	1.539	1.936	1.306	1.994	2.19	2.849	2.897	3.968	2.888	2.094
358		116	2.628	2.474	2.884	1.38	1.447	1.546	1.945	1.309	1.999	2.197	2.857	2.91	3.97	2.892	2.103
359		117	2.635	2.476	2.884	1.38	1.449	1.555	1.953	1.311	2.002	2.199	2.863	2.91	3.978	2.906	2.107
360		118	2.645	2.476	2.885	1.382	1.45	1.558	1.959	1.314	2.006	2.202	2.874	2.921	3.981	2.909	2.12
361		119	2.646	2.478	2.885	1.382	1.452	1.567	1.964	1.316	2.009	2.205	2.885	2.929	3.985	2.909	2.123
362		120	2.648	2.484	2.888	1.384	1.453	1.569	1.972	1.318	2.03	2.207	2.893	2.936	3.986	2.913	2.126
363		121	2.65	2.49	2.888	1.386	1.455	1.575	1.978	1.321	2.039	2.208	2.905	2.952	4.001	2.913	2.143
364		122	2.651	2.49	2.892	1.386	1.456	1.586	2	1.323	2.043	2.214	2.913	2.963	4.011	2.93	2.16
365		123	2.654	2.492	2.92	1.386	1.458	1.595	2.005	1.324	2.044	2.224	2.927	2.963	4.014	2.941	2.173
366		124	2.654	2.493	2.96	1.386	1.459	1.6	2.019	1.327	2.047	2.227	2.935	2.965	4.015	2.948	2.191
367		125	2.662	2.494	2.965	1.386	1.461	1.603	2.021	1.329	2.049	2.247	2.943	2.968	4.017	2.955	2.195
368		126	2.672	2.495	2.983	1.388	1.463	1.606	2.033	1.331	2.049	2.262	2.952	2.975	4.018	2.973	2.206
369		127	2.677	2.496	2.994	1.388	1.465	1.607	2.038	1.333	2.051	2.267	2.963	2.99	4.028	2.981	2.211
370		128	2.68	2.497	3.002	1.388	1.466	1.61	2.043	1.334	2.053	2.275	2.974	2.999	4.055	2.995	2.213
371		129	2.69	2.498	3.012	1.388	1.468	1.613	2.05	1.337	2.056	2.275	2.985	3	4.062	3.008	2.223
372		130	2.695	2.499	3.026	1.39	1.469	1.618	2.055	1.339	2.056	2.278	2.989	3.002	4.089	3.016	2.227
373		131	2.698	2.499	3.034	1.39	1.471	1.62	2.06	1.341	2.073	2.292	3.01	3.004	4.118	3.026	2.243
374		132	2.719	2.5	3.052	1.39	1.473	1.664	2.067	1.343	2.101	2.307	3.031	3.007	4.127	3.051	2.249
375		133	2.724	2.501	3.06	1.39	1.474	1.68	2.073	1.345	2.118	2.313	3.06	3.01	4.153	3.056	2.26
376		134	2.726	2.502	3.102	1.391	1.476	1.687	2.082	1.346	2.121	2.323	3.106	3.015	4.16	3.065	2.264
377		135	2.738	2.503	3.141	1.394	1.477	1.688	2.087	1.348	2.121	2.325	3.133	3.017	4.199	3.08	2.274
378		136	2.745	2.504	3.18	1.396	1.479	1.701	2.094	1.35	2.128	2.34	3.206	3.037	4.231	3.084	2.277
379		137	2.747	2.505	3.21	1.396	1.481	1.709	2.1	1.351	2.128	2.353	3.253	3.05	4.244	3.093	2.286
380		138	2.748	2.506	3.238	1.4	1.482	1.718	2.111	1.354	2.132	2.353	3.282	3.07	4.275	3.124	2.309
381		139	2.753	2.507	3.278	1.404	1.483	1.753	2.112	1.355	2.135	2.37	3.287	3.079	4.353	3.138	2.318
382		140	2.759	2.507	3.331	1.406	1.485	1.772	2.118	1.357	2.138	2.372	3.287	3.084	4.361	3.146	2.328
383		141	2.78	2.509	3.348	1.408	1.487	1.782	2.125	1.36	2.14	2.39	3.293	3.095	4.388	3.153	2.342
384		142	2.802	2.51	3.397	1.412	1.487	1.785	2.132	1.362	2.143	2.398	3.303	3.129	4.403	3.193	2.364
385		143	2.815	2.511	3.436	1.412	1.489	1.812	2.138	1.363	2.147	2.402	3.311	3.14	4.42	3.201	2.385
386		144	2.83	2.5114	3.464	1.416	1.49	1.826	2.144	1.365	2.15	2.417	3.32	3.144	4.433	3.201	2.396
387		145	2.836	2.512	3.493	1.42	1.493	1.83	2.151	1.367	2.151	2.418	3.386	3.151	4.454	3.217	2.399
388		146	2.848	2.513	3.607	1.42	1.494	1.846	2.156	1.369	2.157	2.42	3.405	3.159	4.464	3.236	2.4
389		147	2.851	2.513	3.637	1.421	1.496	1.867	2.163	1.371	2.178	2.422	3.406	3.183	4.479	3.244	2.403
390		148	2.852	2.515	3.651	1.426	1.498	1.879	2.168	1.373	2.218	2.452	3.427	3.193	4.541	3.254	2.412
391		149	2.858	2.518	3.651	1.426	1.499	1.903	2.176	1.374	2.231	2.461	3.434	3.217	4.565	3.28	2.428
392		150	2.862	2.519	3.708	1.428	1.5	1.914	2.182	1.377	2.251	2.487	3.469	3.226	4.604	3.309	2.439
393		151	2.864	2.528	3.722	1.434	1.502	1.934	2.189	1.378	2.251	2.497	3.472	3.242	4.636	3.323	2.445
394		152	2.877	2.54	3.769	1.434	1.504	1.941	2.193	1.38	2.269	2.515	3.476	3.253	4.692	3.342	2.464
395		153	2.887	2.546	3.808	1.438	1.505	1.956	2.201	1.382	2.281	2.532	3.476	3.267	4.704	3.356	2.472
396		154	2.9	2.553	3.83	1.44	1.507	1.963	2.205	1.384	2.293	2.548	3.491	3.276	4.711	3.372	2.473
397		155	2.905	2.55	3.843	1.44	1.508	1.971	2.208	1.386	2.307	2.56	3.508	3.34	4.713	3.372	2.473
398		156	2.917	2.56	3.853	1.442	1.51	1.978	2.218	1.388	2.314	2.612	3.646	3.369	4.762	3.466	2.488
399		157	2.923	2.574	3.89	1.445	1.511	1.986	2.223	1.39	2.339	2.646	3.745	3.383	4.834	3.501	2.502
400		158	2.934	2.585	3.903	1.447	1.513	1.993	2.226	1.391	2.353	2.669	3.767	3.394	4.854	3.519	2.53
401		159	2.942	2.597	3.933	1.451	1.515	1.993	2.228	1.393	2.373	2.685	3.812	3.408	4.877	3.529	2.54
402		160	2.944	2.605	3.954	1.455	1.516	1.996	2.23	1.395	2.4	2.685	3.85	3.43	4.894	3.592	2.543
403		161	2.952	2.616	3.969	1.455	1.517	1.996	2.232	1.397	2.419	2.685	3.881	3.435	4.907	3.621	2.545
404		162	2.956	2.627	3.989	1.457	1.519	2.001	2.235	1.4	2.5	2.693	3.897	3.493	4.92	3.625	2.552
405		163	2.958	2.634	3.999	1.459	1.52	2.007	2.237	1.401	2.525	2.708	3.914	3.511	4.935	3.655	2.577
406		164	2.958	2.674	4.056	1.461	1.522	2.042	2.239	1.403	2.531	2.716	3.948	3.529	4.977	3.669	2.591
407		165	2.958	2.696	4.077	1.465	1.523	2.062	2.242	1.404	2.547	2.745	3.978	3.557	5.002	3.753	2.628
408		166	2.958	2.697	4.092	1.465	1.525	2.074	2.244	1.407	2.552	2.765	3.989	3.577	5.014	3.786	2.643
409		167	2.965	2.701	4.131	1.467	1.527	2.083	2.247	1.409	2.574	2.779	3.994	3.613	5.044	3.849	2.679
410		168	2.979	2.736	4.137	1.469	1.528	2.099	2.248	1.41	2.594	2.808	4.029	3.64	5.059	3.877	2.731
411		169	2.983	2.749	4.16	1.475	1.529	2.102	2.25	1.412	2.646	2.808	4.063	3.69	5.102	3.931	2.748
412		170	3.004	2.773	4.16	1.475	1.531	2.11	2.253	1.414	2.68	2.819	4.094	3.728	5.107	3.998	2.773
413		171	3.007	2.778	4.285	1.475	1.532	2.111	2.256	1.415	2.72	2.858	4.116	3.745	5.121	4.03	2.781
414	summer solstice	172	3.018	2.803	4.278	1.479	1.535	2.123	2.259	1.418	2.731	2.895	4.155	3.747	5.155	4.073	2.824
415		173	3.025	2.817	4.296	1.485	1.537	2.134	2.261	1.42	2.771	2.908	4.171	3.787	5.173	4.095	2.832
416		174	3.031	2.823	4.305	1.487	1.538	2.157	2.263	1.422	2.79	2.919	4.185	3.808	5.203	4.137	2.856
417		175	3.035	2.829	4.353	1.487	1.539	2.168	2.266	1.423	2.816	2.937	4.193	3.883	5.227	4.193	2.868
418		176	3.045	2.851	4.362	1.493	1.542	2.174	2.268	1.425	2.875	2.966	4.21	3.906	5.231	4.208	2.886
419		177	3.051	2.864	4.435	1.497	1.542	2.18	2.27	1.426	2.884	3.008	4.221	3.91	5.262	4.319	2.917
420		178	3.057	2.87	4.484	1.503	1.544	2.18	2.273	1.429	2.89	3.036	4.229	3.953	5.27	4.35	2.939
421		179	3.06	2.877	4.499	1.523	1.546	2.182	2.276	1.43	2.893	3.039	4.243	3.968	5.275	4.395	2.956
422		180	3.072	2.886	4.519	1.542	1.547	2.188	2.278	1.433	2.938	3.048	4.257	4.017	5.31	4.429	3.007
423		181	3.086	2.893	4.519	1.548	1.549	2.191	2.28	1.434	2.962	3.049	4.268	4.02	5.34	4.446	3.032
424		182	3.098	2.898	4.549	1.554	1.551	2.194	2.282	1.437	2.967	3.082	4.279	4.076	5.345	4.451	3.041
425		183	3.106	2.936	4.576	1.576	1.552	2.194	2.284	1.438	2.994	3.101	4.288	4.079	5.377	4.46	3.046
426		184	3.126	2.955	4.592	1.607	1.553	2.198	2.288	1.44	3.016	3.114	4.301	4.143	5.444	4.491	3.075
427		185	3.13	2.997	4.61	1.623	1.554	2.199	2.289	1.442	3.045	3.12	4.312	4.188	5.477	4.505	3.094
428		186	3.153	3.024	4.701	1.627	1.557	2.2	2.293	1.444	3.068	3.159	4.323	4.193	5.513	4.545	3.14
429		187	3.159	3.035	4.735	1.637	1.558	2.203	2.294	1.445	3.089	3.162	4.335	4.207	5.531	4.564	3.145
430		188	3.181	3.041	4.737	1.643	1.559	2.215	2.297	1.447	3.101	3.192	4.346	4.237	5.578	4.595	3.18
431		189	3.185	3.052	4.798	1.651	1.561	2.223	2.299	1.449	3.107	3.196	4.354	4.282	5.603	4.597	3.22
432		190	3.188	3.052	4.824	1.655	1.562	2.237	2.302	1.451	3.119	3.203	4.373	4.287	5.626	4.635	3.251
433		191	3.192	3.052	4.828	1.736	1.564	2.244	2.304	1.453	3.15	3.206	4.376	4.31	5.648	4.681	3.275
434		192	3.194	3.052	4.828	1.782	1.566	2.251	2.307	1.455	3.171	3.214	4.387	4.329	5.665	4.685	3.317
435		193	3.195	3.052	4.829	1.813	1.567	2.262	2.309	1.457	3.176	3.216	4.404	4.346	5.675	4.694	3.338
436		194	3.2	3.052	4.829	1.877	1.568	2.265	2.312	1.459	3.197	3.228	4.415	4.353	5.705	4.747	3.374
437		195	3.203	3.056	4.831	1.933	1.57	2.274	2.314	1.461	3.209	3.244	4.429	4.384	5.73	4.785	3.436
438		196	3.205	3.063	4.831	2.014	1.571	2.274	2.317	1.464	3.219	3.249	4.437	4.402	5.733	4.8	3.443
439		197	3.208	3.071	4.833	2.048	1.574	2.28	2.319	1.465	3.227	3.281	4.451	4.448	5.751	4.812	3.447
440		198	3.209	3.076	4.833	2.127	1.575	2.284	2.32	1.467	3.234	3.293	4.462	4.463	5.751	4.821	3.449
441		199	3.21	3.099	4.833	2.204	1.577	2.286	2.324	1.469	3.244	3.294	4.476	4.492	5.786	4.826	3.465
442		200	3.231	3.121	4.833	2.252	1.578	2.296	2.325	1.471	3.248	3.298	4.484	4.512	5.81	4.837	3.528
443		201	3.227	3.138	4.834	2.361	1.578	2.301	2.328	1.473	3.251	3.298	4.492	4.515	5.843	4.857	3.559
444		202	3.243	3.164	4.835	2.436	1.581	2.314	2.331	1.474	3.268	3.298	4.506	4.528	5.853	4.868	3.603
445		203	3.25	3.18	4.836	2.514	1.583	2.316	2.334	1.476	3.282	3.299	4.517	4.536	5.875	4.884	3.607
446		204	3.264	3.202	4.838	2.555	1.584	2.325	2.335	1.478	3.31	3.299	4.528	4.573	5.885	4.893	3.622
447		205	3.269	3.215	4.842	2.602	1.586	2.326	2.337	1.479	3.319	3.313	4.539	4.58	5.899	4.917	3.631
448		206	3.277	3.237	4.854	2.664	1.588	2.331	2.341	1.482	3.34	3.323	4.548	4.608	5.927	4.925	3.666
449		207	3.28	3.247	4.854	2.686	1.589	2.332	2.344	1.484	3.351	3.327	4.559	4.623	5.95	4.944	3.69
450		208	3.282	3.257	4.856	2.705	1.59	2.355	2.345	1.485	3.356	3.334	4.567	4.629	5.962	4.949	3.706
451		209	3.284	3.259	4.86	2.71	1.592	2.359	2.348	1.487	3.358	3.338	4.581	4.635	6	4.964	3.723
452		210	3.284	3.263	4.861	2.71	1.593	2.362	2.351	1.489	3.364	3.341	4.592	4.644	6.003	4.969	3.741
453		211	3.286	3.277	4.861	2.71	1.595	2.363	2.353	1.491	3.37	3.342	4.6	4.65	6.003	4.975	3.773
454		212	3.287	3.286	4.865	2.71	1.597	2.369	2.355	1.493	3.37	3.358	4.614	4.658	6.004	4.976	3.78
455		213	3.307	3.292	4.867	2.718	1.598	2.373	2.358	1.496	3.382	3.364	4.628	4.66	6.03	5.004	3.793
456		214	3.312	3.303	4.868	2.722	1.602	2.378	2.36	1.497	3.395	3.375	4.636	4.672	6.041	5.016	3.8
457		215	3.315	3.308	4.87	2.726	1.602	2.38	2.361	1.499	3.401	3.381	4.644	4.68	6.047	5.038	3.835
458		216	3.316	3.311	4.87	2.73	1.603	2.384	2.364	1.5	3.425	3.386	4.658	4.691	6.056	5.042	3.838
459		217	3.317	3.314	4.873	2.734	1.605	2.385	2.366	1.503	3.428	3.386	4.672	4.693	6.058	5.066	3.876
460		218	3.318	3.323	4.873	2.74	1.606	2.386	2.369	1.504	3.449	3.397	4.683	4.719	6.068	5.083	3.891
461		219	3.33	3.33	4.878	2.749	1.607	2.403	2.371	1.507	3.46	3.401	4.694	4.738	6.09	5.098	3.899
462		220	3.357	3.332	4.885	2.753	1.61	2.412	2.376	1.509	3.473	3.401	4.705	4.75	6.113	5.105	3.921
463		221	3.38	3.333	4.886	2.759	1.611	2.418	2.376	1.511	3.477	3.404	4.716	4.805	6.139	5.124	3.976
464		222	3.383	3.338	4.89	2.767	1.612	2.427	2.379	1.514	3.492	3.418	4.727	4.826	6.159	5.135	4.015
465		223	3.386	3.341	4.892	2.775	1.614	2.428	2.382	1.515	3.498	3.423	4.741	4.859	6.179	5.156	4.025
466		224	3.393	3.342	4.894	2.781	1.615	2.434	2.384	1.517	3.508	3.432	4.749	4.871	6.182	5.164	4.05
467		225	3.396	3.344	4.895	2.785	1.617	2.437	2.386	1.52	3.519	3.434	4.76	4.88	6.185	5.202	4.055
468		226	3.4	3.357	4.897	2.791	1.619	2.439	2.388	1.523	3.52	3.455	4.772	4.955	6.196	5.209	4.076
469		227	3.403	3.372	4.899	2.801	1.621	2.441	2.392	1.527	3.535	3.458	4.783	4.982	6.202	5.212	4.094
470		228	3.407	3.378	4.899	2.805	1.622	2.442	2.393	1.529	3.54	3.472	4.796	4.997	6.223	5.236	4.102
471		229	3.409	3.393	4.904	2.813	1.623	2.444	2.396	1.53	3.554	3.476	4.805	5.073	6.243	5.265	4.116
472		230	3.422	3.402	4.917	2.815	1.625	2.445	2.399	1.532	3.56	3.481	4.816	5.101	6.266	5.273	4.132
473		231	3.431	3.414	4.921	2.825	1.626	2.457	2.401	1.534	3.571	3.489	4.824	5.112	6.273	5.289	4.143
474		232	3.435	3.42	4.924	2.836	1.627	2.462	2.405	1.534	3.583	3.497	4.832	5.202	6.309	5.289	4.164
475		233	3.46	3.429	4.924	2.842	1.629	2.465	2.406	1.534	3.586	3.505	4.843	5.272	6.321	5.293	4.189
476		234	3.47	3.433	4.928	2.852	1.63	2.468	2.409	1.536	3.6	3.528	4.857	5.32	6.346	5.327	4.209
477		235	3.476	3.442	4.928	2.858	1.631	2.472	2.411	1.537	3.619	3.532	4.868	5.379	6.349	5.332	4.22
478		236	3.476	3.449	4.929	2.864	1.633	2.475	2.413	1.538	3.622	3.537	4.879	5.471	6.36	5.347	4.27
479	25 august 2017	237	3.494	3.451	4.929	2.872	1.635	2.476	2.417	1.539	3.642	3.556	4.891	5.529	6.386	5.355	4.301
480	end PD 2017	238	3.508	3.456	4.931	2.874	1.637	2.491	2.418	1.54	3.659	3.567	4.907	5.549	6.398	5.383	4.312
481		239	3.52	3.456	4.933	2.888	1.638	2.506	2.421	1.542	3.663	3.58	4.913	5.62	6.409	5.396	4.316
482		240	3.523	3.456	4.933	2.896	1.64	2.509	2.422	1.543	3.673	3.594	4.924	5.654	6.436	5.428	4.328
483		241	3.528	3.459	4.934	2.902	1.642	2.511	2.426	1.544	3.686	3.602	4.935	5.671	6.456	5.442	4.352
484		242	3.528	3.461	4.936	2.907	1.642	2.512	2.428	1.545	3.696	3.608	4.943	5.681	6.466	5.454	4.361
485		243	3.534	3.469	4.936	2.919	1.662	2.512	2.431	1.546	3.701	3.624	4.951	5.785	6.467	5.458	4.387
486		244	3.542	3.474	4.939	2.921	1.681	2.52	2.433	1.547	3.706	3.628	4.962	5.853	6.487	5.464	4.404
487		245	3.542	3.479	4.943	2.929	1.693	2.526	2.436	1.548	3.712	3.648	4.987	5.877	6.5	5.479	4.413
488		246	3.542	3.485	4.944	2.936	1.703	2.528	2.438	1.549	3.712	3.656	4.996	5.917	6.519	5.484	4.432
489		247	3.556	3.493	4.95	2.949	1.707	2.542	2.44	1.55	3.728	3.66	5.001	5.935	6.528	5.498	4.443
490		248	3.561	3.496	4.953	2.951	1.711	2.558	2.442	1.552	3.735	3.66	5.009	5.955	6.542	5.504	4.45
491		249	3.575	3.503	4.955	2.957	1.716	2.566	2.445	1.553	3.755	3.664	5.023	5.973	6.549	5.512	4.457
492		250	3.579	3.508	4.96	2.988	1.718	2.571	2.447	1.554	3.767	3.668	5.032	5.998	6.556	5.515	4.472
493		251	3.586	3.514	4.961	3.012	1.722	2.575	2.45	1.555	3.78	3.684	5.035	6.027	6.559	5.526	4.486
494		252	3.588	3.52	4.963	3.035	1.724	2.581	2.452	1.557	3.787	3.698	5.051	6.058	6.562	5.53	4.493
495		253	3.592	3.523	4.965	3.124	1.729	2.586	2.455	1.559	3.808	3.709	5.062	6.072	6.574	5.543	4.516
496		254	3.597	3.528	4.966	3.133	1.731	2.586	2.457	1.56	3.82	3.711	5.073	6.082	6.592	5.548	4.53
497		255	3.599	3.536	4.97	3.135	1.733	2.59	2.458	1.561	3.826	3.719	5.081	6.103	6.6	5.555	4.539
498		256	3.605	3.542	4.972	3.141	1.741	2.603	2.462	1.562	3.834	3.719	5.095	6.13	6.616	5.561	4.55
499		257	3.619	3.546	4.973	3.15	1.745	2.606	2.465	1.563	3.844	3.719	5.101	6.14	6.618	5.565	4.554
500		258	3.626	3.551	4.975	3.15	1.758	2.615	2.467	1.565	3.851	3.722	5.101	6.179	6.632	5.579	4.577
501		259	3.627	3.565	4.977	3.174	1.766	2.619	2.47	1.566	3.853	3.722	5.167	6.185	6.642	5.584	4.583
502		260	3.631	3.576	4.978	3.188	1.775	2.624	2.47	1.566	3.872	3.739	5.2	6.207	6.649	5.595	4.596
503		261	3.634	3.585	4.98	3.204	1.782	2.635	2.474	1.568	3.88	3.749	5.22	6.229	6.656	5.601	4.599
504		262	3.635	3.591	4.982	3.232	1.791	2.642	2.476	1.57	3.89	3.759	5.245	6.249	6.669	5.601	4.604
505		263	3.636	3.598	4.985	3.249	1.796	2.648	2.48	1.571	3.902	3.762	5.257	6.265	6.673	5.604	4.606
506		264	3.636	3.61	4.985	3.275	1.802	2.654	2.481	1.572	3.903	3.77	5.292	6.288	6.686	5.607	4.613
507	automn equinox 2017	265	3.64	3.614	4.985	3.285	1.805	2.657	2.484	1.573	3.911	3.77	5.311	6.309	6.696	5.611	4.613
508		266	3.643	3.629	4.988	3.318	1.807	2.665	2.486	1.574	3.911	3.776	5.325	6.317	6.738	5.617	4.616
509		267	3.643	3.643	4.99	3.338	1.814	2.667	2.488	1.575	3.914	3.777	5.329	6.326	6.762	5.619	4.617
510		268	3.646	3.649	4.992	3.352	1.815	2.667	2.49	1.576	3.914	3.778	5.355	6.351	6.762	5.624	4.623
511		269	3.647	3.661	4.994	3.356	1.817	2.672	2.493	1.577	3.933	3.784	5.372	6.363	6.762	5.626	4.626
512		270	3.654	3.665	4.994	3.362	1.819	2.676	2.497	1.579	3.935	3.788	5.391	6.374	6.762	5.628	4.626
513		271	3.654	3.666	4.997	3.366	1.837	2.679	2.5	1.58	3.941	3.799	5.402	6.391	6.766	5.63	4.631
514		272	3.657	3.672	4.998	3.371	1.853	2.682	2.501	1.581	3.942	3.802	5.419	6.395	6.766	5.635	4.638
515		273	3.663	3.676	4.998	3.393	1.862	2.687	2.503	1.582	3.944	3.802	5.438	6.398	6.766	5.635	4.64
516		274	3.664	3.697	5.002	3.411	1.885	2.69	2.505	1.584	3.945	3.802	5.452	6.406	6.769	5.639	4.648
517		275	3.67	3.709	5.005	3.417	1.895	2.693	2.509	1.585	3.945	3.805	5.471	6.406	6.769	5.645	4.652
518		276	3.673	3.716	5.007	3.429	1.911	2.696	2.511	1.586	3.945	3.825	5.488	6.407	6.772	5.653	4.658
519		277	3.674	3.72	5.007	3.434	1.912	2.699	2.514	1.587	3.945	3.826	5.507	6.423	6.772	5.657	4.66
520		278	3.675	3.724	5.01	3.465	1.92	2.704	2.515	1.589	3.945	3.839	5.524	6.428	6.772	5.675	4.667
521		279	3.679	3.727	5.01	3.477	1.924	2.704	2.519	1.59	3.945	3.84	5.538	6.442	6.772	5.675	4.668
522		280	3.68	3.729	5.012	3.478	1.925	2.704	2.521	1.591	3.945	3.837	5.552	6.462	6.776	5.676	4.671
523		281	3.681	3.737	5.012	3.478	1.929	2.704	2.523	1.593	3.945	3.842	5.568	6.464	6.776	5.676	4.671
524		282	3.681	3.742	5.012	3.478	1.932	2.706	2.524	1.594	3.947	3.847	5.573	6.479	6.776	5.676	4.671
525		283	3.681	3.744	5.012	3.484	1.933	2.706	2.527	1.595	3.95	3.849	5.596	6.503	6.776	5.676	4.671
526		284	3.682	3.749	5.014	3.486	1.938	2.708	2.529	1.597	3.951	3.875	5.61	6.515	6.779	5.676	4.671
527		285	3.682	3.753	5.014	3.5	1.939	2.716	2.533	1.598	3.953	3.877	5.624	6.561	6.779	5.679	4.671
528		286	3.683	3.757	5.015	3.501	1.948	2.721	2.535	1.6	3.953	3.892	5.715	6.569	6.782	5.684	4.675
529		287	3.6837	3.76	5.015	3.504	1.952	2.723	2.536	1.6	3.957	3.91	5.753	6.578	6.782	5.684	4.677
530		288	3.684	3.765	5.017	3.506	1.956	2.726	2.539	1.602	3.955	3.913	5.803	6.583	6.782	5.686	4.68
531		289	3.6848	3.769	5.019	3.51	1.961	2.728	2.542	1.603	3.957	3.92	5.82	6.586	6.782	5.688	4.682
532		290	3.686	3.772	5.021	3.52	1.965	2.729	2.544	1.604	3.957	3.925	5.895	6.592	6.786	5.691	4.684
533		291	3.686	3.773	5.026	3.522	1.969	2.731	2.547	1.606	3.957	3.929	5.925	6.594	6.786	5.693	4.689
534		292	3.687	3.779	5.026	3.589	1.972	2.733	2.549	1.607	3.957	3.932	5.953	6.6	6.786	5.695	4.69
535		293	3.6871	3.782	5.027	3.605	1.976	2.738	2.551	1.608	3.959	3.935	5.975	6.6	6.789	5.7	4.703
536		294	3.6871	3.787	5.03	3.621	1.982	2.741	2.554	1.61	3.961	3.939	5.991	6.605	6.789	5.7	4.714
537		295	3.688	3.79	5.039	3.631	1.987	2.744	2.556	1.611	3.962	3.942	6	6.608	6.789	5.702	4.716
538		296	3.6882	3.795	5.041	3.637	1.99	2.745	2.559	1.613	3.964	3.947	6.033	6.611	6.792	5.703	4.736
539	start PN 2017	297	3.689	3.799	5.044	3.64	1.994	2.747	2.561	1.614	3.965	3.947	6.055	6.616	6.792	5.711	4.74
540		298	3.69	3.803	5.046	3.642	1.998	2.748	2.563	1.615	3.966	3.949	6.072	6.616	6.792	5.713	4.748
541		299	3.69	3.807	5.049	3.648	2.003	2.75	2.566	1.616	3.969	3.954	6.094	6.622	6.792	5.717	4.751
542		300	3.69	3.812	5.049	3.648	2.008	2.752	2.569	1.618	3.975	3.957	6.113	6.623	6.796	5.72	4.758
543		301	3.695	3.813	5.051	3.648	2.012	2.752	2.572	1.619	3.978	3.962	6.138	6.628	6.796	5.721	4.758
544		302	3.701	3.817	5.053	3.65	2.016	2.755	2.574	1.621	3.981	3.965	6.152	6.63	6.799	5.724	4.762
545		303	3.703	3.821	5.055	3.652	2.019	2.756	2.576	1.622	3.985	3.974	6.177	6.636	6.799	5.726	4.767
546		304	3.705	3.824	5.056	3.652	2.026	2.756	2.579	1.624	3.988	3.98	6.196	6.641	6.799	5.729	4.77
547		305	3.707	3.829	5.058	3.652	2.031	2.758	2.581	1.624	3.991	3.989	6.215	6.644	6.799	5.729	4.775
548		306	3.7074	3.832	5.058	3.652	2.034	2.759	2.583	1.627	3.991	3.992	6.235	6.655	6.799	5.733	4.777
549		307	3.708	3.836	5.06	3.652	2.037	2.759	2.586	1.628	3.996	3.997	6.249	6.658	6.802	5.733	4.779
550		308	3.71	3.839	5.06	3.652	2.042	2.759	2.588	1.629	3.996	4.002	6.268	6.666	6.802	5.733	4.784
551		309	3.7108	3.84	5.061	3.662	2.043	2.759	2.591	1.631	3.997	4.005	6.278	6.672	6.806	5.735	4.787
552		310	3.711	3.847	5.063	3.676	2.047	2.766	2.594	1.632	3.997	4.014	6.309	6.677	6.806	5.735	4.792
553		311	3.713	3.849	5.063	3.684	2.05	2.767	2.596	1.633	3.997	4.015	6.332	6.68	6.806	5.734	4.794
554		312	3.714	3.853	5.063	3.694	2.052	2.771	2.597	1.636	3.997	4.022	6.346	6.683	6.809	5.741	4.797
555		313	3.7142	3.856	5.066	3.696	2.055	2.773	2.6	1.637	3.999	4.029	6.348	6.691	6.809	5.749	4.801
556		314	3.715	3.859	5.066	3.704	2.058	2.775	2.602	1.639	4	4.034	6.351	6.697	6.809	5.751	4.803
557		315	3.716	3.862	5.068	3.712	2.06	2.777	2.605	1.641	4.002	4.04	6.353	6.705	6.809	5.755	4.812
558		316	3.7164	3.864	5.068	3.716	2.062	2.78	2.607	1.643	4.007	4.047	6.359	6.708	6.812	5.76	4.815
559		317	3.718	3.867	5.069	3.725	2.065	2.782	2.609	1.645	4.008	4.047	6.365	6.708	6.812	5.764	4.821
560		318	3.7187	3.869	5.075	3.731	2.067	2.783	2.611	1.648	4.008	4.048	6.368	6.71	6.812	5.769	4.823
561		319	3.7187	3.871	5.076	3.739	2.068	2.785	2.615	1.65	4.009	4.058	6.379	6.71	6.816	5.773	4.828
562		320	3.7187	3.871	5.076	3.739	2.073	2.785	2.617	1.653	4.009	4.059	6.387	6.729	6.816	5.778	4.829
563		321	3.719	3.871	5.076	3.749	2.077	2.783	2.618	1.66	4.01	4.072	6.392	6.741	6.816	5.778	4.831
564		322	3.719	3.871	5.076	3.755	2.081	2.785	2.622	1.662	4.01	4.074	6.395	6.745	6.816	5.781	4.838
565		323	3.72	3.871	5.076	3.761	2.084	2.792	2.623	1.667	4.01	4.082	6.417	6.741	6.819	5.787	4.839
566		324	3.72	3.872	5.076	3.771	2.087	2.792	2.627	1.668	4.01	4.089	6.429	6.754	6.819	5.789	4.841
567		325	3.724	3.875	5.076	3.777	2.088	2.792	2.629	1.669	4.012	4.09	6.429	6.758	6.819	5.791	4.846
568		326	3.727	3.876	5.076	3.781	2.092	2.792	2.632	1.675	4.012	4.094	6.43	6.758	6.822	5.795	4.848
569		327	3.731	3.883	5.076	3.791	2.094	2.792	2.634	1.678	4.012	4.097	6.448	6.758	6.822	5.795	4.851
570		328	3.734	3.889	5.076	3.801	2.096	2.795	2.636	1.681	4.012	4.098	6.468	6.758	6.826	5.802	4.855
571		329	3.737	3.893	5.076	3.808	2.099	2.797	2.638	1.685	4.013	4.11	6.467	6.758	6.826	5.807	4.858
572		330	3.741	3.899	5.076	3.816	2.1	2.798	2.641	1.689	4.013	4.11	6.472	6.758	6.826	5.813	4.86
573		331	3.744	3.901	5.076	3.822	2.102	2.8	2.644	1.692	4.013	4.114	6.484	6.758	6.826	5.814	4.863
574		332	3.746	3.905	5.076	3.828	2.106	2.8	2.646	1.693	4.013	4.114	6.495	6.76	6.829	5.822	4.867
575		333	3.748	3.91	5.076	3.834	2.109	2.8	2.649	1.699	4.014	4.114	6.496	6.763	6.829	5.833	4.868
576		334	3.754	3.914	5.076	3.842	2.111	2.8	2.651	1.703	4.014	4.114	6.52	6.796	6.829	5.84	4.872
577		335	3.761	3.92	5.076	3.845	2.113	2.8	2.654	1.706	4.014	4.114	6.525	6.83	6.832	5.844	4.875
578		336	3.77	3.925	5.076	3.86	2.115	2.8	2.655	1.707	4.017	4.123	6.536	6.862	6.832	5.853	4.877
579		337	3.793	3.929	5.076	3.87	2.118	2.8	2.658	1.71	4.017	4.13	6.542	6.871	6.832	5.858	4.878
580		338	3.794	3.93	5.076	3.88	2.121	2.8	2.661	1.713	4.017	4.134	6.55	6.871	6.832	5.865	4.885
581		339	3.798	3.935	5.076	3.887	2.124	2.8	2.664	1.715	4.017	4.139	6.553	6.877	6.836	5.867	4.885
582		340	3.801	3.938	5.076	3.895	2.126	2.8	2.666	1.722	4.02	4.14	6.569	6.877	6.836	5.829	4.889
583		341	3.806	3.943	5.076	3.899	2.127	2.8	2.668	1.725	4.022	4.145	6.569	6.878	6.836	5.885	4.889
584		342	3.81	3.946	5.076	3.911	2.129	2.8	2.67	1.73	4.027	4.149	6.569	6.88	6.836	5.891	4.889
585		343	3.813	3.949	5.076	3.921	2.131	2.8	2.673	1.732	4.029	4.154	6.583	6.89	6.838	5.896	4.889
586		344	3.815	3.95	5.076	3.933	2.132	2.8	2.675	1.738	4.029	4.155	6.589	6.89	6.838	5.899	4.89
587		345	3.82	3.955	5.076	3.943	2.133	2.802	2.678	1.742	4.03	4.157	6.6	6.9	6.838	5.911	4.89
588		346	3.822	3.958	5.076	3.953	2.134	2.803	2.68	1.746	4.031	4.157	6.608	6.9	6.842	5.916	4.892
589		347	3.824	3.959	5.076	3.961	2.135	2.806	2.683	1.75	4.031	4.16	6.616	6.91	6.842	5.92	4.894
590		348	3.825	3.96	5.076	3.976	2.136	2.809	2.685	1.752	4.031	4.162	6.62	6.91	6.842	5.925	4.894
591		349	3.831	3.964	5.076	3.976	2.138	2.812	2.687	1.757	4.031	4.162	6.63	6.91	6.846	5.931	4.895
592		350	3.831	3.965	5.078	3.994	2.141	2.815	2.69	1.758	4.031	4.169	6.636	6.91	6.846	5.936	4.897
593		351	3.831	3.967	5.078	4.006	2.142	2.816	2.692	1.758	4.033	4.17	6.641	6.912	6.846	5.947	4.899
594		352	3.8316	3.969	5.078	4.018	2.143	2.82	2.694	1.758	4.033	4.177	6.65	6.915	6.846	5.951	4.9
595		353	3.832	3.971	5.078	4.036	2.151	2.823	2.696	1.759	4.033	4.177	6.65	6.917	6.849	5.979	4.9
596		354	3.832	3.972	5.08	4.045	2.154	2.825	2.699	1.76	4.033	4.18	6.664	6.929	6.849	5.978	4.902
597	winter solstice 2017	355	3.835	3.973	5.082	4.117	2.155	2.827	2.702	1.761	4.033	4.18	6.677	6.933	6.849	5.99	4.904
598		356	3.837	3.974	5.082	4.147	2.157	2.828	2.703	1.763	4.033	4.18	6.684	6.933	6.852	5.998	4.904
599		357	3.839	3.975	5.082	4.154	2.157	2.832	2.706	1.764	4.033	4.182	6.697	6.937	6.855	6.003	4.906
600		358	3.84	3.976	5.083	4.16	2.159	2.835	2.709	1.765	4.034	4.182	6.705	6.943	6.87	6.003	4.907
601		359	3.842	3.978	5.083	4.164	2.159	2.837	2.711	1.767	4.034	4.184	6.711	6.948	6.871	6.004	4.907
602		360	3.844	3.98	5.087	4.164	2.16	2.84	2.714	1.768	4.034	4.184	6.715	6.953	6.871	6.007	4.909
603		361	3.846	3.98	5.087	4.165	2.161	2.842	2.716	1.77	4.034	4.185	6.733	6.957	6.875	6.009	4.909
604		362	3.848	3.981	5.088	4.165	2.161	2.843	2.719	1.772	4.036	4.185	6.746	6.982	6.875	6.009	4.911
605		363	3.849	3.982	5.092	4.165	2.162	2.844	2.721	1.775	4.038	4.185	6.748	6.993	6.875	6.009	4.911
606		364	3.851	3.982	5.096	4.167	2.162	2.849	2.724	1.777	4.041	4.185	6.766	7.01	6.882	6.009	4.911
607	end 2017	365	3.853	3.984	5.097	4.176	2.165	2.851	2.726	1.781	4.041	4.187	6.774	7.01	6.885	6.011	4.912
608	start 2018	1	3.854	3.986	5.108	4.18	2.167	2.854	2.729	1.786	4.041	4.187	6.776	7.012	6.889	6.011	4.912
609		2	3.856	3.987	5.113	4.186	2.169	2.857	2.731	1.788	4.042	4.187	6.78	7.012	6.889	6.016	4.912
610		3	3.858	3.988	5.126	4.19	2.171	2.859	2.733	1.788	4.046	4.189	6.78	7.023	6.892	6.025	4.912
611		4	3.858	3.99	5.133	4.196	2.171	2.862	2.735	1.789	4.048	4.189	6.78	7.024	6.892	6.027	4.912
612		5	3.863	3.991	5.148	4.204	2.176	2.864	2.739	1.789	4.051	4.189	6.781	7.037	6.895	6.05	4.912
613		6	3.865	3.992	5.154	4.208	2.178	2.867	2.741	1.789	4.054	4.189	6.788	7.042	6.899	6.059	4.912
614		7	3.866	3.994	5.161	4.213	2.181	2.869	2.743	1.789	4.055	4.189	6.794	7.046	6.899	6.065	4.912
615		8	3.868	3.996	5.165	4.219	2.184	2.871	2.746	1.789	4.057	4.19	6.802	7.065	6.899	6.076	4.912
616		9	3.87	3.997	5.173	4.225	2.186	2.873	2.748	1.79	4.059	4.19	6.806	7.07	6.899	6.083	4.912
617		10	3.871	3.998	5.175	4.231	2.189	2.875	2.751	1.79	4.059	4.19	6.81	7.084	6.9	6.088	4.912
618		11	3.873	3.999	5.183	4.241	2.191	2.876	2.753	1.792	4.059	4.192	6.81	7.086	6.9	6.094	4.912
619		12	3.875	4.002	5.188	4.243	2.194	2.876	2.755	1.794	4.059	4.192	6.81	7.086	6.9	6.096	4.912
620		13	3.879	4.004	5.193	4.247	2.196	2.878	2.757	1.795	4.059	4.192	6.813	7.092	6.905	6.1	4.912
621		14	3.879	4.005	5.193	4.257	2.199	2.878	2.76	1.796	4.06	4.192	6.813	7.093	6.905	6.108	4.912
622		15	3.88	4.008	5.202	4.263	2.201	2.879	2.763	1.797	4.061	4.194	6.813	7.098	6.905	6.11	4.912
623		16	3.882	4.009	5.207	4.265	2.204	2.88	2.766	1.798	4.062	4.194	6.816	7.098	6.905	6.114	4.914
624		17	3.884	4.012	5.214	4.275	2.207	2.88	2.767	1.798	4.072	4.194	6.816	7.098	6.905	6.116	4.914
625		18	3.884	4.012	5.217	4.283	2.208	2.88	2.768	1.799	4.074	4.194	6.816	7.101	6.905	6.128	4.914
626		19	3.888	4.018	5.221	4.291	2.211	2.881	2.771	1.799	4.074	4.197	6.816	7.103	6.905	6.132	4.914
627		20	3.889	4.025	5.222	4.296	2.211	2.881	2.773	1.8	4.074	4.197	6.818	7.103	6.909	6.138	4.914
628		21	3.889	4.031	5.234	4.302	2.213	2.881	2.776	1.8	4.074	4.197	6.818	7.106	6.909	6.152	4.914
629		22	3.8891	4.036	5.241	4.31	2.216	2.881	2.778	1.801	4.081	4.199	6.818	7.106	6.909	6.157	4.914
630		23	3.892	4.049	5.248	4.318	2.216	2.881	2.781	1.802	4.092	4.2	6.821	7.109	6.909	6.159	4.914
631		24	3.894	4.06	5.251	4.324	2.217	2.882	2.784	1.802	4.094	4.202	6.821	7.112	6.909	6.159	4.915
632		25	3.906	4.072	5.256	4.338	2.219	2.882	2.786	1.804	4.098	4.202	6.821	7.112	6.909	6.161	4.915
633		26	3.911	4.082	5.261	4.344	2.219	2.882	2.788	1.804	4.098	4.202	6.821	7.113	6.909	6.163	4.915
634		27	3.917	4.088	5.265	4.349	2.222	2.882	2.791	1.805	4.101	4.202	6.826	7.113	6.909	6.163	4.915
635		28	3.923	4.1	5.271	4.372	2.225	2.882	2.794	1.808	4.102	4.204	6.826	7.117	6.912	6.163	4.917
636		29	3.926	4.109	5.273	4.3137	2.233	2.882	2.796	1.809	4.105	4.205	6.826	7.117	6.912	6.166	4.917
637		30	3.93	4.119	5.28	4.3183	2.236	2.882	2.799	1.811	4.105	4.205	6.826	7.12	6.912	6.166	4.917
638		31	3.934	4.124	5.283	4.3229	2.24	2.882	2.8	1.811	4.105	4.208	6.827	7.123	6.912	6.166	4.91
639		32	3.943	4.125	5.285	4.3275	2.245	2.882	2.802	1.811	4.106	4.209	6.827	7.125	6.912	6.168	4.91
640		33	3.949	4.144	5.293	4.3321	2.254	2.882	2.805	1.812	4.109	4.209	6.829	7.125	6.912	6.168	4.92
641		34	3.955	4.151	5.298	4.3367	2.255	2.883	2.812	1.812	4.109	4.206	6.829	7.125	6.912	6.168	4.921
642		35	3.961	4.158	5.3	4.3413	2.254	2.883	2.814	1.812	4.109	4.209	6.829	7.128	6.913	6.168	4.921
643		36	3.967	4.177	5.302	4.3459	2.255	2.883	2.816	1.813	4.11	4.21	6.829	7.133	6.913	6.17	4.921
644		37	3.972	4.185	5.306	4.3505	2.256	2.883	2.818	1.814	4.112	4.21	6.832	7.133	6.913	6.174	4.921
645		38	3.977	4.187	5.32	4.3551	2.257	2.884	2.82	1.814	4.113	4.21	6.832	7.133	6.913	6.174	4.921
646		39	3.981	4.192	5.336	4.3597	2.258	2.884	2.822	1.814	4.113	4.21	6.832	7.136	6.919	6.174	4.921
647		40	3.988	4.197	5.341	4.3643	2.259	2.884	2.824	1.815	4.115	4.212	6.833	7.136	6.919	6.177	4.921
648		41	3.994	4.202	5.349	4.3689	2.26	2.885	2.827	1.816	4.115	4.213	6.835	7.139	6.926	6.178	4.922
649		42	4	4.205	5.356	4.3735	2.262	2.885	2.827	1.816	4.116	4.213	6.835	7.139	6.932	6.181	4.924
650		43	4.003	4.206	5.356	4.3781	2.265	2.885	2.83	1.818	4.117	4.213	6.842	7.139	6.929	6.183	4.924
651		44	4.001	4.209	5.356	4.3827	2.265	2.885	2.832	1.82	4.119	4.213	6.846	7.142	6.929	6.185	4.924
652		45	4.004	4.211	5.357	4.3873	2.265	2.885	2.833	1.823	4.12	4.213	6.849	7.142	6.929	6.185	4.926
653		46	4.011	4.212	5.357	4.3919	2.267	2.885	2.836	1.829	4.123	4.213	6.849	7.153	6.932	6.199	4.928
654	end PN 2018	47	4.015	4.213	5.357	4.3965	2.268	2.885	2.838	1.831	4.124	4.216	6.849	7.156	6.935	6.208	4.928
655		48	4.018	4.215	5.358	4.4011	2.269	2.885	2.84	1.834	4.137	4.216	6.852	7.161	6.939	6.213	4.928
656		49	4.04	4.219	5.358	4.4057	2.269	2.886	2.842	1.835	4.14	4.218	6.852	7.172	6.94	6.216	4.929
657		50	4.032	4.22	5.359	4.4103	2.269	2.886	2.843	1.838	4.143	4.218	6.852	7.175	6.941	6.216	4.931
658		51	4.032	4.224	5.359	4.4149	2.269	2.886	2.847	1.838	4.147	4.219	6.856	7.177	6.942	6.223	4.931
659		52	4.032	4.225	5.36	4.4195	2.269	2.886	2.849	1.839	4.15	4.219	6.856	7.179	6.942	6.226	4.933
660		53	4.032	4.227	5.36	4.4241	2.269	2.886	2.85	1.841	4.153	4.221	6.856	7.179	6.949	6.233	4.933
661		54	4.032	4.228	5.361	4.4287	2.269	2.886	2.851	1.843	4.154	4.221	6.856	7.179	6.949	6.236	4.934
662		55	4.032	4.23	5.361	4.4333	2.269	2.886	2.854	1.844	4.154	4.223	6.856	7.179	6.949	6.239	4.934
663		56	4.032	4.231	5.362	4.4379	2.269	2.886	2.856	1.844	4.154	4.223	6.859	7.182	6.949	6.243	4.936
664		57	4.033	4.233	5.362	4.4425	2.269	2.886	2.856	1.847	4.155	4.223	6.859	7.201	6.949	6.243	4.938
665		58	4.038	4.234	5.363	4.4471	2.269	2.886	2.858	1.849	4.157	4.225	6.862	7.205	6.949	6.246	4.938
666		59	4.046	4.236	5.363	4.4517	2.269	2.886	2.858	1.85	4.158	4.225	6.862	7.209	6.95	6.253	4.938
667		60	4.048	4.237	5.364	4.4563	2.269	2.886	2.86	1.852	4.161	4.225	6.862	7.211	6.951	6.259	4.939
668		61	4.048	4.239	5.365	4.4609	2.269	2.886	2.861	1.854	4.163	4.225	6.865	7.211	6.951	6.261	4.941
669		62	4.048	4.24	5.366	4.4655	2.271	2.886	2.861	1.855	4.161	4.225	6.865	7.211	6.952	6.265	4.943
670		63	4.05	4.242	5.367	4.4701	2.273	2.886	2.861	1.856	4.167	4.225	6.865	7.211	6.952	6.268	4.943
671		64	4.061	4.243	5.368	4.4747	2.276	2.886	2.861	1.859	4.167	4.225	6.865	7.211	6.952	6.269	4.944
672		65	4.064	4.245	5.369	4.4793	2.278	2.888	2.861	1.86	4.17	4.227	6.869	7.211	6.952	6.269	4.944
673		66	4.068	4.246	5.37	4.4839	2.281	2.888	2.861	1.862	4.171	4.234	6.869	7.214	6.952	6.276	4.946
674		67	4.068	4.247	5.372	4.4885	2.286	2.888	2.862	1.864	4.174	4.237	6.869	7.219	6.952	6.279	4.948
675		68	4.069	4.249	5.373	4.4931	2.294	2.888	2.862	1.865	4.175	4.239	6.872	7.219	6.954	6.289	4.948
676		69	4.069	4.25	5.374	4.4977	2.3	2.888	2.863	1.867	4.177	4.24	6.872	7.222	6.972	6.299	4.95
677		70	4.076	4.252	5.375	4.5023	2.311	2.888	2.863	1.869	4.18	4.243	6.872	7.225	6.978	6.313	4.951
678		71	4.082	4.253	5.376	4.5069	2.33	2.888	2.867	1.87	4.181	4.247	6.875	7.229	6.982	6.326	4.953
679		72	4.109	4.255	5.377	4.5115	2.331	2.888	2.869	1.871	4.184	4.249	6.876	7.234	6.982	6.35	4.955
680		73	4.113	4.256	5.378	4.513	2.332	2.888	2.87	1.873	4.189	4.254	6.879	7.235	6.982	6.326	4.956
681		74	4.12	4.257	5.379	4.516	2.335	2.888	2.873	1.875	4.189	4.256	6.904	7.245	6.986	6.383	4.958
682		75	4.122	4.258	5.38	4.528	2.338	2.888	2.875	1.877	4.193	4.258	6.932	7.247	6.989	6.408	4.96
683		76	4.124	4.258	5.382	4.54	2.345	2.888	2.878	1.878	4.199	4.262	6.949	7.249	6.992	6.426	4.963
684		77	4.125	4.259	5.383	4.552	2.352	2.888	2.88	1.879	4.219	4.264	6.98	7.252	6.995	6.443	4.965
685		78	4.13	4.259	5.384	4.564	2.355	2.888	2.882	1.879	4.215	4.266	7.002	7.258	7.005	6.497	4.97
686	spring equinox 2018	79	4.135	4.265	5.385	4.576	2.371	2.888	2.886	1.88	4.225	4.268	7.012	7.265	7.013	6.522	4.973
687		80	4.141	4.271	5.386	4.588	2.377	2.889	2.888	1.882	4.225	4.271	7.025	7.274	7.022	6.655	4.987
688		81	4.146	4.276	5.387	4.599	2.38	2.889	2.89	1.884	4.225	4.274	7.049	7.275	7.032	6.679	4.988
689		82	4.151	4.283	5.388	4.599	2.39	2.889	2.893	1.885	4.225	4.276	7.072	7.278	7.05	6.694	4.994
690		83	4.155	4.292	5.389	4.643	2.397	2.889	2.894	1.888	4.225	4.276	7.089	7.279	7.062	6.785	4.998
691		84	4.157	4.301	5.391	4.661	2.403	2.889	2.897	1.89	4.226	4.282	7.109	7.279	7.069	6.878	5.012
692		85	4.161	4.31	5.391	4.664	2.412	2.889	2.902	1.892	4.232	4.284	7.137	7.282	7.072	6.905	5.016
693		86	4.165	4.32	5.391	4.666	2.419	2.889	2.904	1.895	4.233	4.286	7.149	7.282	7.073	6.925	5.022
694		87	4.169	4.329	5.391	4.666	2.427	2.889	2.908	1.896	4.236	4.29	7.165	7.296	7.087	6.955	5.028
695		88	4.173	4.334	5.397	4.668	2.435	2.889	2.912	1.899	4.239	4.29	7.204	7.322	7.095	6.965	5.029
696		89	4.177	4.341	5.402	4.672	2.44	2.889	2.918	1.905	4.241	4.293	7.215	7.348	7.115	6.973	5.034
697		90	4.181	4.348	5.402	4.676	2.448	2.889	2.921	1.909	4.242	4.297	7.232	7.386	7.122	6.974	5.036
698		91	4.183	4.36	5.403	4.68	2.456	2.889	2.923	1.913	4.242	4.299	7.275	7.395	7.135	7.029	5.038
699		92	4.186	4.392	5.403	4.751	2.464	2.889	2.929	1.916	4.246	4.315	7.387	7.403	7.16	7.042	5.038
700		93	4.189	4.424	5.404	4.762	2.476	2.889	2.932	1.924	4.249	4.303	7.491	7.412	7.175	7.065	5.043
701		94	4.192	4.431	5.406	4.788	2.48	2.889	2.937	1.928	4.252	4.309	7.502	7.418	7.182	7.085	5.044
702		95	4.195	4.438	5.407	4.804	2.488	2.889	2.943	1.929	4.253	4.31	7.525	7.428	7.217	7.12	5.046
703		96	4.199	4.445	5.409	4.814	2.493	2.889	2.947	1.932	4.259	4.311	7.532	7.438	7.28	7.22	5.048
704		97	4.204	4.452	5.411	4.832	2.502	2.889	2.955	1.936	4.259	4.313	7.545	7.452	7.302	7.282	5.049
705		98	4.209	4.459	5.413	4.846	2.508	2.891	2.962	1.938	4.267	4.315	7.558	7.462	7.339	7.362	5.053
706		99	4.213	4.476	5.415	4.87	2.518	2.891	2.969	1.938	4.27	4.315	7.605	7.475	7.345	7.398	5.055
707		100	4.222	4.473	5.417	4.95	2.529	2.891	2.976	1.938	4.27	4.315	7.622	7.488	7.355	7.455	5.055
708		101	4.233	4.505	5.42	4.966	2.537	2.895	2.983	1.943	4.27	4.318	7.632	7.502	7.362	7.565	5.058
709		102	4.242	4.539	5.424	4.976	2.558	2.895	2.987	1.947	4.27	4.318	7.658	7.518	7.386	7.682	5.058
710		103	4.244	4.57	5.426	4.982	2.558	2.895	2.998	1.953	4.27	4.318	7.679	7.542	7.415	7.682	5.061
711		104	4.244	4.57	5.426	4.986	2.573	2.895	2.998	1.957	4.27	4.318	7.679	7.558	7.528	7.682	5.064
712		105	4.244	4.57	5.426	4.986	2.573	2.895	2.998	1.957	4.27	4.318	7.679	7.558	7.528	7.682	5.064
713		106	4.244	4.57	5.426	4.986	2.573	2.895	2.998	1.957	4.27	4.318	7.679	7.558	7.528	7.682	5.064
714	2018-04-17	107	4.244	4.57	5.426	4.986	2.573	2.895	2.998	1.957	4.27	4.318	7.679	7.558	7.528	7.682	5.064

## Sheet: daily growth_scallop
days		julian days	scallop 1	scallop 2	scallop 3	scallop 4	scallop 5	scallop 6
1	6 May 2016	126	0.7314	0.1845	0.431	0.847	0.393	0.180476
2		127	0.7341	0.187	0.431	0.847	0.394	0.18209
3	values : distance	128	0.7368	0.189	0.431	0.847	0.394	0.183705
4	between electrodes	129	0.7395	0.193	0.431	0.847	0.395	0.185319
5	in mm each day.	130	0.7422	0.194	0.432	0.847	0.395	0.186933
6		131	0.7449	0.195	0.432	0.847	0.395	0.188548
7		132	0.7476	0.195	0.432	0.847	0.396	0.190162
8		133	0.7503	0.195	0.432	0.847	0.397	0.191776
9		134	0.753	0.195	0.432	0.847	0.397	0.19339
10		135	0.7557	0.195	0.434	0.847	0.397	0.195005
11		136	0.7584	0.195	0.434	0.847	0.397	0.196619
12		137	0.7611	0.196	0.434	0.847	0.397	0.198233
13		138	0.7638	0.196	0.434	0.847	0.399	0.199848
14		139	0.7665	0.196	0.434	0.847	0.399	0.201462
15		140	0.7692	0.196	0.434	0.847	0.401	0.203076
16		141	0.7719	0.196	0.435	0.847	0.401	0.20469
17		142	0.7746	0.196	0.435	0.847	0.404	0.206305
18		143	0.7773	0.196	0.435	0.847	0.404	0.207919
19		144	0.78	0.196	0.435	0.847	0.406	0.209533
20		145	0.7827	0.196	0.435	0.847	0.406	0.211148
21		146	0.7854	0.196	0.438	0.847	0.407	0.212762
22		147	0.7881	0.196	0.438	0.847	0.41	0.214376
23		148	0.7908	0.196	0.44	0.847	0.416	0.21599
24		149	0.7935	0.197	0.441	0.847	0.416	0.217605
25		150	0.7962	0.198	0.441	0.847	0.416	0.219219
26		151	0.7989	0.204	0.448	0.847	0.422	0.220833
27		152	0.8016	0.204	0.452	0.847	0.424	0.222448
28		153	0.8043	0.205	0.456	0.847	0.426	0.224062
29		154	0.807	0.205	0.464	0.847	0.433	0.225676
30		155	0.8097	0.205	0.468	0.848	0.435	0.22729
31		156	0.8124	0.205	0.474	0.848	0.439	0.228905
32		157	0.8151	0.205	0.474	0.848	0.446	0.230519
33		158	0.8178	0.205	0.478	0.848	0.449	0.232133
34		159	0.8205	0.205	0.48	0.848	0.45	0.233748
35		160	0.823	0.205	0.48	0.848	0.456	0.235362
36		161	0.826	0.205	0.491	0.848	0.46	0.236976
37		162	0.829	0.205	0.499	0.849	0.46	0.23859
38		163	0.831	0.205	0.504	0.849	0.468	0.240205
39		164	0.833	0.205	0.519	0.849	0.473	0.241819
40		165	0.835	0.205	0.527	0.849	0.48	0.243433
41		166	0.836	0.205	0.543	0.849	0.482	0.245048
42		167	0.838	0.205	0.549	0.849	0.486	0.246662
43		168	0.839	0.207	0.58	0.849	0.489	0.248276
44		169	0.841	0.207	0.596	0.849	0.498	0.24989
45		170	0.843	0.207	0.618	0.849	0.501	0.251505
46		171	0.843	0.209	0.634	0.85	0.506	0.253119
47		172	0.844	0.209	0.648	0.85	0.509	0.254733
48	Summer solstice	173	0.847	0.209	0.665	0.85	0.515	0.256348
49		174	0.848	0.209	0.673	0.85	0.519	0.257962
50		175	0.851	0.209	0.711	0.85	0.522	0.259576
51		176	0.852	0.209	0.731	0.85	0.524	0.26119
52		177	0.852	0.209	0.747	0.851	0.537	0.262805
53		178	0.852	0.214	0.768	0.851	0.54	0.264419
54		179	0.853	0.215	0.778	0.852	0.554	0.267
55		180	0.853	0.215	0.788	0.852	0.566	0.268
56		181	0.857	0.215	0.799	0.853	0.592	0.268
57		182	0.86	0.215	0.821	0.853	0.6	0.269
58		183	0.861	0.216	0.847	0.854	0.607	0.269
59		184	0.861	0.217	0.872	0.856	0.609	0.271
60		185	0.863	0.217	0.891	0.856	0.612	0.276
61		186	0.862	0.217	0.912	0.858	0.626	0.281
62		187	0.862	0.217	0.926	0.861	0.639	0.284
63		188	0.863	0.219	0.956	0.864	0.654	0.284
64		189	0.864	0.22	0.96	0.867	0.671	0.284
65		190	0.864	0.222	1.013	0.871	0.678	0.284
66		191	0.864	0.224	1.051	0.88	0.693	0.285
67		192	0.865	0.225	1.098	0.888	0.718	0.285
68		193	0.865	0.232	1.124	0.895	0.73	0.285
69		194	0.866	0.241	1.159	0.901	0.745	0.286
70		195	0.866	0.243	1.179	0.906	0.77	0.288
71		196	0.869	0.251	1.226	0.92	0.799	0.288
72		197	0.869	0.251	1.226	0.92	0.799	0.288
73		198	0.87	0.251	1.242	0.926	0.813	0.29
74		199	0.872	0.253	1.276	0.935	0.83	0.292
75		200	0.874	0.259	1.298	0.939	0.852	0.294
76		201	0.876	0.259	1.325	0.943	0.869	0.295
77		202	0.88	0.265	1.351	0.946	0.884	0.3
78		203	0.883	0.267	1.355	0.949	0.897	0.3
79		204	0.884	0.276	1.356	0.949	0.905	0.301
80		205	0.89	0.281	1.398	0.949	0.919	0.302
81		206	0.892	0.288	1.42	0.949	0.962	0.303
82		207	0.892	0.288	1.42	0.949	0.962	0.303
83		208	0.895	0.291	1.451	0.949	0.967	0.304
84		209	0.9	0.295	1.47	0.949	0.972	0.305
85		210	0.903	0.295	1.477	0.949	0.995	0.305
86		211	0.908	0.3	1.479	0.949	1.004	0.305
87		212	0.912	0.302	1.497	0.949	1.024	0.307
88		213	0.914	0.307	1.511	0.949	1.031	0.309
89		214	0.917	0.31	1.543	0.949	1.037	0.31
90		215	0.92	0.312	1.56	0.949	1.037	0.311
91		216	0.922	0.319	1.562	0.949	1.039	0.315
92		217	0.924	0.322	1.565	0.949	1.064	0.318
93		218	0.925	0.332	1.594	0.95	1.077	0.322
94		219	0.928	0.346	1.62	0.95	1.086	0.327
95		220	0.929	0.352	1.651	0.95	1.091	0.33
96		221	0.931	0.359	1.67	0.95	1.094	0.33
97		222	0.933	0.361	1.676	0.95	1.121	0.33
98		223	0.935	0.362	1.681	0.95	1.133	0.33
99		224	0.935	0.366	1.702	0.95	1.139	0.33
100		225	0.935	0.38	1.711	0.95	1.149	0.33
101		226	0.935	0.388	1.725	0.95	1.151	0.33
102		227	0.935	0.4	1.736	0.95	1.162	0.33
103		228	0.935	0.404	1.745	0.95	1.17	0.33
104		229	0.935	0.417	1.75	0.95	1.177	0.33
105		230	0.935	0.422	1.773	0.95	1.193	0.33
106		231	0.935	0.437	1.779	0.95	1.207	0.331
107		232	0.935	0.446	1.795	0.95	1.216	0.332
108		233	0.935	0.453	1.805	0.95	1.242	0.332
109		234	0.935	0.454	1.852	0.956	1.252	0.332
110		235	0.935	0.461	1.872	0.962	1.257	0.333
111		236	0.946	0.464	1.898	0.971	1.269	0.334
112		237	0.95	0.471	1.915	0.977	1.278	0.334
113		238	0.954	0.476	1.925	0.98	1.296	0.334
114	end PD 2016	239	0.956	0.476	1.932	0.981	1.307	0.334
115		182.5	0.958	0.483	1.934	0.984	1.331	0.335
116		240	0.959	0.485	1.945	0.987	1.343	0.336
117		241	0.959	0.488	1.96	0.99	1.36	0.337
118		242	0.959	0.49	1.965	0.993	1.367	0.337
119		243	0.959	0.502	1.989	0.996	1.377	0.337
120		244	0.959	0.508	2.007	1	1.396	0.339
121		245	0.959	0.52	2.023	1.001	1.401	0.339
122		246	0.959	0.527	2.036	1.005	1.412	0.34
123		247	0.959	0.537	2.062	1.015	1.427	0.34
124		248	0.959	0.544	2.076	1.019	1.439	0.342
125		249	0.959	0.548	2.119	1.022	1.449	0.342
126		250	0.959	0.559	2.128	1.024	1.5	0.342
127		251	0.96	0.578	2.175	1.025	1.532	0.342
128		252	0.961	0.591	2.191	1.027	1.547	0.343
129		253	0.962	0.602	2.2	1.027	1.575	0.344
130		254	0.963	0.609	2.21	1.029	1.586	0.344
131		255	0.964	0.615	2.21	1.03	1.601	0.345
132		256	0.966	0.619	2.222	1.032	1.606	0.346
133		257	0.967	0.633	2.232	1.037	1.608	0.347
134		258	0.968	0.646	2.249	1.038	1.61	0.347
135		259	0.974	0.657	2.267	1.049	1.635	0.348
136		260	0.978	0.659	2.267	1.054	1.648	0.349
137		261	0.982	0.671	2.279	1.055	1.654	0.349
138		262	0.985	0.675	2.286	1.055	1.661	0.349
139		263	0.988	0.686	2.295	1.055	1.663	0.351
140		264	0.991	0.691	2.308	1.055	1.682	0.351
141		265	0.992	0.698	2.319	1.055	1.688	0.351
142	Automn equinox 2016	266	0.996	0.699	2.325	1.055	1.7	0.352
143		267	0.999	0.708	2.328	1.055	1.717	0.353
144		268	1	0.708	2.329	1.055	1.726	0.353
145		269	1.004	0.717	2.345	1.056	1.74	0.354
146		270	1.006	0.723	2.353	1.056	1.751	0.354
147		271	1.008	0.724	2.357	1.057	1.756	0.354
148		272	1.012	0.732	2.359	1.057	1.764	0.355
149		273	1.014	0.735	2.36	1.057	1.766	0.355
150		274	1.016	0.738	2.368	1.059	1.78	0.356
151		275	1.016	0.744	2.372	1.06	1.781	0.36
152		276	1.016	0.757	2.376	1.061	1.791	0.36
153		277	1.016	0.766	2.378	1.062	1.802	0.36
154		278	1.016	0.77	2.382	1.064	1.803	0.36
155		279	1.016	0.781	2.386	1.065	1.824	0.36
156		280	1.016	0.783	2.386	1.066	1.834	0.366
157		281	1.016	0.79	2.386	1.066	1.842	0.372
158		282	1.016	0.796	2.386	1.067	1.848	0.378
159		283	1.016	0.798	2.386	1.068	1.847	0.381
160		284	1.016	0.805	2.386	1.069	1.873	0.387
161		285	1.016	0.806	2.386	1.07	1.88	0.394
162		286	1.016	0.808	2.392	1.071	1.893	0.397
163		287	1.016	0.809	2.395	1.073	1.9	0.404
164		288	1.016	0.815	2.401	1.074	2.008	0.406
165		289	1.016	0.815	2.401	1.075	2.033	0.411
166		290	1.016	0.818	2.401	1.077	2.038	0.413
167		291	1.016	0.82	2.401	1.079	2.038	0.415
168		292	1.016	0.821	2.402	1.084	2.041	0.417
169		293	1.016	0.823	2.403	1.087	2.042	0.418
170		294	1.016	0.825	2.406	1.089	2.042	0.42
171		295	1.016	0.827	2.41	1.091	2.045	0.421
172		296	1.016	0.834	2.412	1.091	2.045	0.424
173		297	1.017	0.839	2.412	1.091	2.045	0.426
174	start PN 2016	298	1.017	0.84	2.418	1.092	2.045	0.426
175		299	1.017	0.844	2.421	1.092	2.045	0.426
176		300	1.017	0.849	2.43	1.093	2.045	0.426
177		301	1.017	0.852	2.432	1.093	2.045	0.426
178		302	1.017	0.855	2.434	1.094	2.045	0.426
179		303	1.017	0.859	2.439	1.094	2.045	0.426
180		304	1.017	0.861	2.445	1.094	2.045	0.426
181		305	1.017	0.861	2.446	1.094	2.058	0.426
182		306	1.018	0.864	2.446	1.095	2.061	0.426
183		307	1.019	0.866	2.453	1.095	2.068	0.426
184		308	1.02	0.869	2.453	1.095	2.074	0.426
185		309	1.021	0.869	2.459	1.096	2.081	0.426
186		310	1.021	0.871	2.459	1.096	2.085	0.426
187		311	1.022	0.871	2.463	1.097	2.092	0.426
188		312	1.023	0.871	2.467	1.097	2.096	0.426
189		313	1.025	0.871	2.472	1.097	2.107	0.427
190		314	1.025	0.871	2.472	1.098	2.108	0.427
191		315	1.026	0.871	2.481	1.098	2.112	0.427
192		316	1.026	0.871	2.485	1.098	2.114	0.427
193		317	1.027	0.871	2.487	1.099	2.119	0.428
194		318	1.027	0.871	2.489	1.099	2.13	0.428
195		319	1.027	0.871	2.491	1.1	2.134	0.429
196		320	1.028	0.872	2.493	1.1	2.141	0.429
197		321	1.029	0.881	2.493	1.1	2.148	0.429
198		322	1.029	0.884	2.493	1.101	2.155	0.43
199		323	1.03	0.884	2.493	1.101	2.155	0.431
200		324	1.03	0.886	2.493	1.101	2.155	0.431
201		325	1.031	0.886	2.496	1.102	2.163	0.431
202		326	1.031	0.886	2.496	1.102	2.166	0.432
203		327	1.031	0.886	2.496	1.102	2.17	0.433
204		328	1.031	0.888	2.497	1.103	2.174	0.434
205		329	1.031	0.891	2.498	1.103	2.185	0.434
206		330	1.031	0.891	2.498	1.103	2.194	0.434
207		331	1.031	0.895	2.498	1.104	2.203	0.435
208		332	1.032	0.895	2.498	1.104	2.209	0.435
209		333	1.032	0.899	2.498	1.105	2.221	0.436
210		334	1.032	0.903	2.498	1.105	2.226	0.436
211		335	1.032	0.905	2.498	1.105	2.23	0.436
212		336	1.032	0.906	2.498	1.106	2.235	0.438
213		337	1.032	0.906	2.498	1.106	2.246	0.438
214		338	1.032	0.908	2.498	1.106	2.248	0.439
215		339	1.033	0.909	2.498	1.107	2.259	0.439
216		340	1.033	0.911	2.499	1.107	2.264	0.439
217		341	1.033	0.911	2.499	1.107	2.268	0.44
218		342	1.033	0.915	2.501	1.108	2.279	0.441
219		343	1.034	0.916	2.503	1.108	2.286	0.441
220		344	1.034	0.938	2.505	1.108	2.29	0.441
221		345	1.034	0.945	2.509	1.109	2.304	0.442
222		346	1.034	0.945	2.513	1.109	2.313	0.443
223		347	1.034	0.949	2.513	1.109	2.317	0.443
224		348	1.034	0.95	2.513	1.11	2.317	0.443
225		349	1.034	0.952	2.515	1.11	2.335	0.447
226		350	1.034	0.951	2.515	1.11	2.339	0.452
227		351	1.034	0.956	2.515	1.111	2.348	0.455
228		352	1.034	0.964	2.515	1.111	2.355	0.456
229		353	1.034	0.967	2.515	1.111	2.365	0.456
230		354	1.034	0.971	2.515	1.112	2.373	0.457
231		355	1.034	0.971	2.515	1.112	2.382	0.459
232	winter solstice 2016	356	1.034	0.971	2.517	1.113	2.397	0.46
233		357	1.034	0.971	2.517	1.113	2.408	0.462
234		358	1.034	0.971	2.517	1.113	2.411	0.465
235		359	1.034	1.008	2.523	1.113	2.433	0.468
236		360	1.034	1.027	2.526	1.114	2.435	0.469
237		361	1.035	1.04	2.53	1.114	2.445	0.471
238	28 dec 2016	362	1.035	1.043	2.531	1.114	2.445	0.473
239		363
240		364
241		365
242	end 2016,leap year	366
243	start 2017	1
244		2
245		3
246		4
247		5
248		6
249		7
250		8
251		9
252		10
253		11	1.036	1.057	2.546	1.119	2.513	0.496
254		12	1.036	1.059	2.548	1.119	2.518	0.498
255		13	1.036	1.06	2.55	1.119	2.52	0.5
256		14	1.036	1.068	2.55	1.12	2.524	0.5
257		15	1.037	1.073	2.55	1.12	2.531	0.501
258		16	1.037	1.076	2.551	1.12	2.53	0.502
259		17	1.037	1.077	2.554	1.12	2.538	0.503
260		18	1.038	1.079	2.556	1.131	2.538	0.503
261		19	1.038	1.081	2.556	1.131	2.542	0.503
262		20	1.038	1.081	2.559	1.132	2.542	0.503
263		21	1.038	1.085	2.559	1.132	2.544	0.503
264		22	1.038	1.088	2.559	1.132	2.544	0.503
265		23	1.038	1.088	2.559	1.133	2.547	0.503
266		24	1.038	1.089	2.559	1.133	2.547	0.504
267		25	1.038	1.089	2.56	1.133	2.547	0.507
268		26	1.038	1.094	2.56	1.134	2.547	0.511
269		27	1.038	1.095	2.56	1.134	2.547	0.514
270		28	1.039	1.095	2.56	1.135	2.547	0.517
271		29	1.039	1.101	2.56	1.135	2.547	0.52
272		30	1.039	1.103	2.56	1.135	2.549	0.525
273		31	1.039	1.108	2.56	1.135	2.551	0.529
274		32	1.039	1.111	2.56	1.135	2.551	0.53
275		33	1.039	1.115	2.56	1.136	2.553	0.535
276		34	1.039	1.123	2.56	1.136	2.554	0.535
277		35	1.039	1.126	2.56	1.136	2.556	0.536
278		36	1.039	1.138	2.56	1.136	2.56	0.537
279		37	1.04	1.149	2.56	1.136	2.562	0.537
280		38	1.04	1.157	2.562	1.136	2.564	0.537
281		39	1.04	1.17	2.562	1.136	2.575	0.537
282		40	1.04	1.182	2.562	1.137	2.575	0.537
283		41	1.04	1.187	2.564	1.137	2.575	0.538
284		42	1.041	1.193	2.564	1.137	2.575	0.539
285		43	1.041	1.199	2.564	1.137	2.575	0.542
286		44	1.041	1.201	2.564	1.138	2.575	0.543
287		45	1.041	1.208	2.566	1.141	2.58	0.545
288		46	1.041	1.208	2.566	1.143	2.582	0.546
289	end PN 2017	47	1.041	1.213	2.568	1.145	2.589	0.549
290		48	1.041	1.215	2.57	1.146	2.589	0.552
291		49	1.042	1.218	2.57	1.148	2.589	0.552
292		50	1.042	1.22	2.574	1.149	2.591	0.555
293		51	1.042	1.221	2.578	1.151	2.591	0.557
294		52	1.042	1.225	2.58	1.152	2.591	0.558
295		53	1.042	1.225	2.584	1.155	2.591	0.561
296		54	1.042	1.228	2.586	1.155	2.591	0.563
297		55	1.042	1.231	2.588	1.157	2.591	0.565
298		56	1.043	1.235	2.592	1.159	2.591	0.567
299		57	1.043	1.237	2.596	1.165	2.591	0.569
300		58	1.043	1.237	2.596	1.165	2.591	0.571
301		59	1.043	1.238	2.598	1.165	2.591	0.576
302		60	1.043	1.24	2.599	1.165	2.594	0.578
303		61	1.043	1.242	2.602	1.165	2.596	0.579
304		62	1.043	1.243	2.604	1.165	2.598	0.582
305		63	1.043	1.243	2.604	1.165	2.6	0.586
306		64	1.043	1.245	2.605	1.166	2.602	0.589
307		65	1.043	1.247	2.605	1.166	2.602	0.592
308		66	1.044	1.248	2.605	1.166	2.602	0.594
309		67	1.044	1.249	2.605	1.167	2.604	0.597
310		68	1.044	1.252	2.605	1.167	2.604	0.604
311		69	1.045	1.252	2.605	1.167	2.604	0.607
312		70	1.047	1.255	2.606	1.168	2.604	0.613
313		71	1.048	1.255	2.606	1.168	2.604	0.62
314		72	1.048	1.259	2.606	1.169	2.604	0.623
315		73	1.049	1.26	2.606	1.169	2.604	0.632
316		74	1.049	1.264	2.606	1.169	2.604	0.637
317		75	1.049	1.264	2.606	1.17	2.607	0.639
318		76	1.049	1.267	2.606	1.17	2.607	0.648
319		77	1.049	1.267	2.606	1.171	2.609	0.656
320		78	1.05	1.269	2.606	1.171	2.611	0.663
321	spring equinox 2017	79	1.052	1.27	2.606	1.172	2.614	0.668
322		80	1.053	1.27	2.607	1.172	2.616	0.67
323		81	1.054	1.274	2.607	1.172	2.62	0.675
324		82	1.055	1.276	2.607	1.173	2.624	0.676
325		83	1.056	1.277	2.608	1.173	2.624	0.677
326		84	1.057	1.279	2.611	1.173	2.631	0.678
327		85	1.058	1.281	2.613	1.174	2.634	0.678
328		86	1.058	1.284	2.615	1.174	2.64	0.678
329		87	1.058	1.286	2.617	1.174	2.643	0.679
330		88	1.059	1.289	2.621	1.175	2.649	0.68
331		89	1.06	1.291	2.623	1.175	2.654	0.683
332		90	1.061	1.296	2.625	1.176	2.658	0.683
333		91	1.061	1.301	2.627	1.177	2.663	0.688
334		92	1.062	1.306	2.633	1.177	2.665	0.691
335		93	1.062	1.309	2.637	1.177	2.669	0.696
336		94	1.063	1.316	2.639	1.177	2.676	0.7
337		95	1.065	1.326	2.641	1.178	2.68	0.704
338		96	1.066	1.335	2.643	1.178	2.685	0.707
339		97	1.067	1.34	2.645	1.179	2.686	0.713
340		98	1.071	1.353	2.665	1.179	2.688	0.718
341		99	1.075	1.362	2.667	1.18	2.688	0.722
342		100	1.077	1.372	2.669	1.18	2.696	0.729
343		101	1.08	1.379	2.679	1.18	2.703	0.731
344		102	1.084	1.391	2.685	1.181	2.709	0.731
345		103	1.086	1.399	2.686	1.181	2.714	0.731
346		104	1.089	1.411	2.694	1.181	2.721	0.731
347		105	1.093	1.426	2.696	1.182	2.725	0.731
348		106	1.095	1.445	2.7	1.182	2.729	0.731
349	start PD 2017	107	1.118	1.46	2.706	1.183	2.761	0.731
350		108	1.121	1.523	2.706	1.183	2.77	0.731
351		109	1.122	1.53	2.714	1.184	2.771	0.731
352		110	1.125	1.536	2.718	1.184	2.809	0.731
353		111	1.127	1.539	2.725	1.184	2.836	0.732
354		112	1.13	1.545	2.761	1.185	2.836	0.732
355		113	1.132	1.548	2.775	1.185	2.839	0.732
356		114	1.133	1.553	2.785	1.185	2.843	0.733
357		115	1.144	1.558	2.786	1.186	2.845	0.733
358		116	1.149	1.562	2.801	1.186	2.85	0.734
359		117	1.154	1.565	2.809	1.187	2.852	0.734
360		118	1.154	1.567	2.815	1.187	2.854	0.734
361		119	1.155	1.572	2.823	1.187	2.861	0.736
362		120	1.17	1.577	2.833	1.188	2.866	0.736
363		121	1.177	1.579	2.843	1.188	2.866	0.737
364		122	1.183	1.582	2.849	1.189	2.872	0.737
365		123	1.187	1.587	2.856	1.19	2.881	0.739
366		124	1.194	1.587	2.862	1.19	2.888	0.741
367		125	1.197	1.591	2.872	1.191	2.912	0.742
368		126	1.204	1.594	2.878	1.191	2.935	0.744
369		127	1.205	1.596	2.892	1.191	2.946	0.746
370		128	1.214	1.602	2.902	1.192	2.951	0.751
371		129	1.216	1.602	2.912	1.196	2.951	0.756
372		130	1.222	1.606	2.916	1.199	2.966	0.759
373		131	1.224	1.609	2.926	1.203	2.965	0.763
374		132	1.234	1.613	2.931	1.205	2.977	0.767
375		133	1.238	1.616	2.943	1.207	2.978	0.77
376		134	1.239	1.619	2.947	1.21	2.987	0.773
377		135	1.239	1.621	2.957	1.213	3.013	0.777
378		136	1.239	1.628	2.96	1.216	3.024	0.78
379		137	1.251	1.629	2.975	1.218	3.048	0.782
380		138	1.254	1.636	2.981	1.22	3.064	0.782
381		139	1.258	1.644	2.987	1.222	3.075	0.788
382		140	1.266	1.647	3.005	1.232	3.075	0.791
383		141	1.27	1.66	3.017	1.244	3.084	0.792
384		142	1.276	1.667	3.026	1.258	3.091	0.797
385		143	1.28	1.672	3.048	1.261	3.097	0.797
386		144	1.283	1.685	3.062	1.27	3.1	0.805
387		145	1.285	1.692	3.064	1.27	3.106	0.812
388		146	1.285	1.699	3.071	1.27	3.113	0.819
389		147	1.286	1.704	3.079	1.292	3.115	0.829
390		148	1.29	1.716	3.081	1.293	3.122	0.832
391		149	1.291	1.719	3.087	1.294	3.124	0.832
392		150	1.302	1.729	3.109	1.294	3.142	0.832
393		151	1.31	1.736	3.125	1.294	3.151	0.832
394		152	1.315	1.741	3.139	1.294	3.16	0.835
395		153	1.319	1.758	3.147	1.294	3.175	0.836
396		154	1.33	1.772	3.147	1.294	3.185	0.838
397		155	1.335	1.812	3.151	1.294	3.193	0.841
398		156	1.339	1.863	3.149	1.294	3.198	0.842
399		157	1.349	1.892	3.156	1.294	3.203	0.846
400		158	1.359	1.907	3.17	1.294	3.241	0.848
401		159	1.367	1.931	3.186	1.294	3.256	0.867
402		160	1.371	1.934	3.192	1.294	3.271	0.89
403		161	1.372	1.951	3.212	1.294	3.276	0.897
404		162	1.373	1.961	3.226	1.294	3.283	0.901
405		163	1.393	1.966	3.24	1.294	3.291	0.907
406		164	1.398	1.973	3.244	1.294	3.302	0.911
407		165	1.398	1.978	3.259	1.294	3.302	0.915
408		166	1.421	1.982	3.271	1.294	3.314	0.915
409		167	1.423	1.985	3.272	1.297	3.332	0.915
410		168	1.454	1.99	3.291	1.301	3.339	0.936
411		169	1.463	1.991	3.291	1.309	3.367	0.95
412		170	1.487	2.006	3.307	1.311	3.372	0.95
413		171	1.502	2.011	3.312	1.313	3.387	0.95
414	summer solstice	172	1.525	2.017	3.309	1.315	3.394	0.95
415		173	1.532	2.023	3.32	1.316	3.401	0.96
416		174	1.548	2.041	3.323	1.317	3.43	0.965
417		175	1.558	2.07	3.325	1.318	3.447	0.974
418		176	1.582	2.081	3.325	1.319	3.471	0.981
419		177	1.607	2.092	3.325	1.327	3.489	0.984
420		178	1.61	2.095	3.325	1.331	3.539	0.99
421		179	1.644	2.096	3.328	1.338	3.552	0.996
422		180	1.655	2.116	3.331	1.355	3.597	1
423		181	1.682	2.119	3.333	1.366	3.626	1.001
424		182	1.693	2.13	3.334	1.368	3.669	1.002
425		183	1.716	2.143	3.334	1.379	3.693	1.003
426		184	1.722	2.151	3.348	1.383	3.698	1.008
427		185	1.758	2.165	3.364	1.385	3.758	1.015
428		186	1.774	2.171	3.373	1.385	3.768	1.018
429		187	1.787	2.208	3.373	1.386	3.779	1.028
430		188	1.797	2.227	3.374	1.387	3.815	1.035
431		189	1.8	2.251	3.374	1.4	3.847	1.042
432		190	1.816	2.253	3.374	1.407	3.864	1.062
433		191	1.83	2.27	3.376	1.409	3.875	1.064
434		192	1.833	2.277	3.389	1.412	3.875	1.073
435		193	1.842	2.289	3.391	1.418	3.897	1.075
436		194	1.851	2.334	3.406	1.422	3.909	1.078
437		195	1.859	2.335	3.42	1.425	3.911	1.078
438		196	1.862	2.347	3.429	1.439	3.918	1.083
439		197	1.863	2.353	3.431	1.443	3.925	1.085
440		198	1.865	2.355	3.432	1.444	3.931	1.087
441		199	1.866	2.366	3.459	1.445	3.936	1.09
442		200	1.867	2.37	3.467	1.451	3.943	1.09
443		201	1.882	2.37	3.474	1.452	3.949	1.095
444		202	1.885	2.371	3.475	1.453	3.956	1.104
445		203	1.886	2.373	3.481	1.453	3.96	1.112
446		204	1.897	2.402	3.493	1.454	3.967	1.114
447		205	1.902	2.41	3.499	1.454	3.974	1.12
448		206	1.905	2.427	3.5	1.455	3.98	1.122
449		207	1.905	2.434	3.521	1.456	3.985	1.125
450		208	1.905	2.463	3.54	1.457	3.994	1.132
451		209	1.905	2.478	3.548	1.459	3.998	1.141
452		210	1.905	2.485	3.558	1.461	3.999	1.147
453		211	1.905	2.486	3.564	1.464	4.02	1.152
454		212	1.905	2.502	3.574	1.467	4.045	1.157
455		213	1.905	2.509	3.581	1.468	4.045	1.161
456		214	1.905	2.511	3.583	1.469	4.061	1.174
457		215	1.905	2.529	3.594	1.47	4.07	1.18
458		216	1.905	2.541	3.596	1.47	4.085	1.196
459		217	1.905	2.552	3.615	1.47	4.101	1.203
460		218	1.905	2.573	3.622	1.471	4.148	1.227
461		219	1.918	2.673	3.655	1.471	4.197	1.239
462		220	1.923	2.693	3.675	1.471	4.221	1.248
463		221	1.927	2.713	3.702	1.471	4.241	1.249
464		222	1.932	2.718	3.713	1.471	4.286	1.253
465		223	1.936	2.723	3.728	1.471	4.299	1.253
466		224	1.94	2.729	3.763	1.471	4.328	1.255
467		225	1.944	2.735	3.789	1.471	4.342	1.269
468		226	1.946	2.738	3.807	1.471	4.355	1.279
469		227	1.952	2.759	3.834	1.471	4.382	1.283
470		228	1.955	2.776	3.838	1.471	4.397	1.284
471		229	1.96	2.801	3.866	1.471	4.409	1.284
472		230	1.961	2.813	3.88	1.471	4.431	1.284
473		231	1.962	2.85	3.9	1.471	4.442	1.284
474		232	1.982	2.868	3.911	1.472	4.442	1.284
475		233	1.99	2.881	3.914	1.472	4.459	1.284
476		234	2.003	2.881	3.931	1.473	4.468	1.284
477		235	2.025	2.884	3.941	1.477	4.485	1.303
478		236	2.026	2.884	3.955	1.484	4.502	1.315
479	25 august 2017	237	2.046	2.906	3.969	1.501	4.518	1.328
480	end PD 2017	238	2.057	2.907	3.981	1.503	4.52	1.35
481		239	2.058	2.955	3.987	1.508	4.542	1.363
482		240	2.06	2.993	4.008	1.512	4.549	1.377
483		241	2.06	3.011	4.031	1.515	4.565	1.389
484		242	2.062	3.057	4.048	1.518	4.576	1.394
485		243	2.063	3.057	4.054	1.521	4.585	1.396
486		244	2.063	3.086	4.062	1.525	4.6	1.398
487		245	2.064	3.093	4.062	1.527	4.609	1.415
488		246	2.065	3.105	4.077	1.531	4.616	1.421
489		247	2.065	3.111	4.082	1.535	4.621	1.424
490		248	2.067	3.113	4.11	1.538	4.645	1.425
491		249	2.068	3.132	4.135	1.54	4.656	1.436
492		250	2.069	3.154	4.141	1.544	4.659	1.438
493		251	2.069	3.163	4.141	1.551	4.681	1.445
494		252	2.071	3.184	4.141	1.551	4.679	1.449
495		253	2.072	3.198	4.141	1.551	4.687	1.453
496		254	2.073	3.202	4.143	1.551	4.694	1.455
497		255	2.074	3.213	4.152	1.552	4.698	1.458
498		256	2.075	3.223	4.155	1.552	4.703	1.462
499		257	2.076	3.232	4.16	1.552	4.721	1.464
500		258	2.077	3.238	4.166	1.552	4.73	1.47
501		259	2.078	3.25	4.172	1.552	4.741	1.472
502		260	2.078	3.259	4.196	1.553	4.75	1.479
503		261	2.079	3.294	4.2	1.553	4.754	1.484
504		262	2.08	3.324	4.202	1.553	4.768	1.489
505		263	2.085	3.365	4.208	1.554	4.779	1.493
506		264	2.089	3.363	4.212	1.554	4.79	1.498
507	automn equinox 2017	265	2.092	3.387	4.212	1.554	4.792	1.5
508		266	2.094	3.413	4.214	1.554	4.794	1.505
509		267	2.105	3.425	4.218	1.554	4.793	1.509
510		268	2.113	3.438	4.222	1.555	4.793	1.515
511		269	2.118	3.455	4.224	1.555	4.81	1.519
512		270	2.12	3.47	4.226	1.555	4.821	1.524
513		271	2.121	3.494	4.226	1.555	4.825	1.527
514		272	2.123	3.495	4.23	1.555	4.827	1.533
515		273	2.126	3.509	4.233	1.556	4.841	1.536
516		274	2.128	3.526	4.237	1.556	4.847	1.539
517		275	2.128	3.526	4.237	1.556	4.847	1.539
518		276	2.129	3.541	4.239	1.556	4.87	1.552
519		277	2.131	3.542	4.241	1.557	4.897	1.554
520		278	2.132	3.558	4.243	1.557	4.906	1.557
521		279	2.132	3.569	4.245	1.558	4.955	1.564
522		280	2.134	3.58	4.247	1.559	4.971	1.568
523		281	2.134	3.589	4.253	1.559	4.971	1.59
524		282	2.134	3.589	4.253	1.559	4.971	1.59
525		283	2.136	3.597	4.255	1.559	4.987	1.603
526		284	2.137	3.606	4.257	1.559	4.991	1.606
527		285	2.138	3.616	4.259	1.56	4.995	1.609
528		286	2.139	3.623	4.261	1.56	4.997	1.609
529		287	2.141	3.631	4.265	1.56	4.998	1.611
530		288	2.142	3.638	4.267	1.561	5.008	1.612
531		289	2.143	3.65	4.269	1.561	5.019	1.612
532		290	2.143	3.65	4.273	1.561	5.023	1.614
533		291	2.143	3.65	4.273	1.561	5.023	1.614
534		292	2.145	3.662	4.273	1.562	5.04	1.615
535		293	2.146	3.665	4.275	1.562	5.044	1.616
536		294	2.147	3.668	4.279	1.563	5.045	1.616
537		295	2.148	3.674	4.281	1.564	5.045	1.617
538		296	2.148	3.679	4.285	1.567	5.048	1.618
539	start PN 2017	297	2.15	3.68	4.285	1.571	5.048	1.619
540		298	2.151	3.687	4.289	1.576	5.051	1.619
541		299	2.159	3.692	4.291	1.58	5.053	1.62
542		300	2.164	3.693	4.295	1.58	5.055	1.621
543		301	2.168	3.704	4.295	1.58	5.077	1.621
544		302	2.174	3.709	4.297	1.58	5.095	1.623
545		303	2.179	3.714	4.301	1.58	5.113	1.623
546		304	2.186	3.724	4.303	1.58	5.133	1.623
547		305	2.19	3.731	4.305	1.58	5.164	1.624
548		306	2.198	3.743	4.309	1.58	5.187	1.625
549		307	2.199	3.75	4.311	1.58	5.197	1.625
550		308	2.2	3.758	4.313	1.58	5.229	1.626
551		309	2.2	3.765	4.313	1.58	5.231	1.627
552		310	2.2	3.771	4.313	1.58	5.232	1.628
553		311	2.202	3.782	4.318	1.58	5.238	1.628
554		312	2.202	3.789	4.324	1.58	5.24	1.629
555		313	2.202	3.797	4.324	1.58	5.242	1.63
556		314	2.203	3.806	4.329	1.58	5.245	1.63
557		315	2.203	3.814	4.329	1.58	5.247	1.631
558		316	2.204	3.823	4.33	1.58	5.249	1.631
559		317	2.204	3.829	4.334	1.58	5.251	1.632
560		318	2.204	3.843	4.344	1.58	5.253	1.632
561		319	2.204	3.844	4.345	1.58	5.253	1.632
562		320	2.204	3.844	4.364	1.58	5.258	1.632
563		321	2.205	3.845	4.374	1.58	5.263	1.632
564		322	2.205	3.848	4.38	1.58	5.267	1.632
565		323	2.205	3.849	4.39	1.58	5.274	1.633
566		324	2.2054	3.85	4.399	1.58	5.318	1.634
567		325	2.20566	3.85	4.399	1.58	5.329	1.635
568		326	2.20591	3.85	4.403	1.58	5.329	1.636
569		327	2.20617	3.851	4.405	1.58	5.338	1.637
570		328	2.20643	3.853	4.408	1.58	5.341	1.643
571		329	2.20669	3.853	4.408	1.58	5.345	1.649
572		330	2.20694	3.855	4.408	1.58	5.345	1.653
573		331	2.2072	3.855	4.415	1.58	5.352	1.66
574		332	2.20746	3.856	4.415	1.58	5.354	1.665
575		333	2.20771	3.856	4.417	1.58	5.358	1.669
576		334	2.20797	3.87	4.419	1.58	5.361	1.674
577		335	2.20823	3.884	4.421	1.58	5.363	1.681
578		336	2.20849	3.89	4.421	1.58	5.37	1.685
579		337	2.20874	3.89	4.425	1.58	5.372	1.69
580		338	2.209	3.895	4.425	1.58	5.372	1.694
581		339	2.20926	3.898	4.427	1.58	5.376	1.703
582		340	2.20951	3.898	4.427	1.58	5.381	1.708
583		341	2.20977	3.899	4.429	1.58	5.383	1.71
584		342	2.21003	3.899	4.429	1.581	5.387	1.719
585		343	2.21029	3.9	4.429	1.581	5.39	1.723
586		344	2.21054	3.9	4.429	1.581	5.39	1.732
587		345	2.2108	3.904	4.429	1.581	5.396	1.747
588		346	2.21106	3.904	4.429	1.581	5.399	1.749
589		347	2.21131	3.904	4.429	1.581	5.403	1.755
590		348	2.21157	3.904	4.429	1.581	5.403	1.759
591		349	2.21183	3.904	4.429	1.581	5.407	1.762
592		350	2.21209	3.906	4.429	1.581	5.412	1.762
593		351	2.21234	3.906	4.429	1.581	5.419	1.766
594		352	2.2126	3.907	4.429	1.581	5.423	1.768
595		353	2.21286	3.907	4.429	1.581	5.43	1.77
596		354	2.21311	3.907	4.429	1.581	5.434	1.771
597	winter solstice 2017	355	2.21337	3.909	4.429	1.581	5.441	1.773
598		356	2.21363	3.909	4.429	1.581	5.441	1.775
599		357	2.21389	3.911	4.429	1.581	5.443	1.776
600		358	2.21414	3.911	4.431	1.581	5.443	1.778
601		359	2.2144	3.912	4.433	1.581	5.443	1.779
602		360	2.21466	3.912	4.434	1.581	5.443	1.779
603		361	2.21491	3.914	4.439	1.581	5.443	1.779
604		362	2.21517	3.914	4.441	1.581	5.443	1.78
605		363	2.21543	3.914	4.445	1.581	5.443	1.78
606		364	2.21569	3.914	4.449	1.581	5.443	1.78
607	end 2017	365	2.21594	3.914	4.453	1.581	5.444	1.781
608	start 2018	1	2.2162	3.916	4.457	1.581	5.448	1.78
609		2	2.21646	3.916	4.459	1.581	5.45	1.782
610		3	2.21671	3.917	4.465	1.581	5.454	1.782
611		4	2.21697	3.917	4.471	1.581	5.454	1.784
612		5	2.21723	3.919	4.473	1.581	5.459	1.785
613		6	2.21749	3.919	4.478	1.581	5.463	1.788
614		7	2.21774	3.921	4.486	1.581	5.465	1.789
615		8	2.218	3.921	4.49	1.581	5.468	1.793
616		9	2.21826	3.922	4.502	1.581	5.467	1.796
617		10	2.21851	3.922	4.506	1.582	5.472	1.8
618		11	2.21877	3.922	4.51	1.582	5.47	1.804
619		12	2.21903	3.922	4.522	1.582	5.47	1.808
620		13	2.21929	3.922	4.526	1.582	5.472	1.814
621		14	2.21954	3.922	4.536	1.582	5.472	1.819
622		15	2.2198	3.926	4.548	1.582	5.474	1.821
623		16	2.22006	3.926	4.558	1.582	5.474	1.832
624		17	2.22031	3.926	4.565	1.582	5.477	1.844
625		18	2.22057	3.926	4.591	1.582	5.479	1.86
626		19	2.22083	3.928	4.627	1.582	5.483	1.874
627		20	2.22109	3.928	4.662	1.582	5.482	1.93
628		21	2.22134	3.928	4.764	1.582	5.488	1.945
629		22	2.2216	3.928	4.777	1.582	5.492	1.974
630		23	2.22186	3.929	4.779	1.582	5.499	2.016
631		24	2.22211	3.929	4.783	1.582	5.501	2.024
632		25	2.22237	3.929	4.789	1.582	5.506	2.025
633		26	2.22263	3.931	4.791	1.582	5.517	2.025
634		27	2.22289	3.931	4.799	1.582	5.519	2.025
635		28	2.22314	3.933	4.808	1.582	5.526	2.027
636		29	2.2234	3.933	4.822	1.582	5.53	2.029
637		30	2.22366	3.933	4.829	1.582	5.537	2.069
638		31	2.22391	3.933	4.866	1.582	5.539	2.077
639		32	2.22417	3.934	4.897	1.582	5.548	2.086
640		33	2.22443	3.934	4.923	1.582	5.552	2.09
641		34	2.22469	3.936	4.945	1.582	5.56	2.091
642		35	2.22494	3.936	4.974	1.582	5.56	2.098
643		36	2.2252	3.938	4.992	1.583	5.568	2.101
644		37	2.22546	3.938	5.018	1.583	5.572	2.104
645		38	2.22571	3.938	5.038	1.583	5.581	2.107
646		39	2.22597	3.938	5.055	1.583	5.584	2.109
647		40	2.22623	3.938	5.071	1.583	5.59	2.112
648		41	2.22649	3.938	5.091	1.586	5.597	2.115
649		42	2.22674	3.939	5.105	1.587	5.599	2.119
650		43	2.227	3.939	5.127	1.59	5.604	2.12
651		44	2.22726	3.941	5.138	1.592	5.606	2.123
652		45	2.22751	3.941	5.16	1.594	5.61	2.126
653		46	2.22777	3.941	5.178	1.596	5.617	2.129
654	end PN 2018	47	2.22803	3.943	5.186	1.598	5.622	2.132
655		48	2.22829	3.943	5.198	1.6	5.628	2.135
656		49	2.22854	3.944	5.208	1.603	5.63	2.139
657		50	2.2288	3.944	5.215	1.604	5.635	2.141
658		51	2.22906	3.946	5.233	1.607	5.639	2.144
659		52	2.22931	3.946	5.235	1.608	5.644	2.145
660		53	2.22957	3.946	5.251	1.612	5.648	2.148
661		54	2.22983	3.946	5.259	1.615	5.649	2.152
662		55	2.23009	3.948	5.271	1.617	5.657	2.153
663		56	2.23034	3.948	5.277	1.621	5.664	2.157
664		57	2.23034	3.948	5.289	1.623	5.666	2.16
665		58	2.23	3.95	5.294	1.626	5.671	2.162
666		59	2.23	3.95	5.3	1.631	5.675	2.165
667		60	2.231	3.951	5.306	1.636	5.682	2.168
668		61	2.231	3.951	5.314	1.644	5.684	2.171
669		62	2.231	3.953	5.32	1.659	5.691	2.174
670		63	2.232	3.953	5.33	1.661	5.693	2.175
671		64	2.233	3.953	5.336	1.661	5.691	2.182
672		65	2.233	3.953	5.342	1.662	5.697	2.185
673		66	2.233	3.953	5.35	1.667	5.7	2.19
674		67	2.233	3.953	5.352	1.671	5.702	2.192
675		68	2.234	3.955	5.36	1.673	5.706	2.196
676		69	2.235	3.955	5.366	1.677	5.711	2.206
677		70	2.236	3.956	5.372	1.679	5.715	2.215
678		71	2.237	3.958	5.381	1.682	5.715	2.219
679		72	2.238	3.958	5.387	1.682	5.717	2.225
680		73	2.239	3.96	5.393	1.684	5.722	2.235
681		74	2.239	3.96	5.401	1.684	5.724	2.235
682		75	2.241	3.961	5.403	1.685	5.729	2.236
683		76	2.242	3.961	5.409	1.685	5.729	2.236
684		77	2.243	3.961	5.411	1.686	5.733	2.238
685		78	2.244	3.977	5.419	1.687	5.737	2.241
686	spring equinox 2018	79	2.244	3.982	5.425	1.687	5.737	2.244
687		80	2.246	3.983	5.431	1.688	5.742	2.248
688		81	2.246	3.993	5.435	1.688	5.744	2.252
689		82	2.247	3.993	5.439	1.688	5.749	2.254
690		83	2.248	4	5.443	1.689	5.747	2.262
691		84	2.249	4.004	5.449	1.689	5.751	2.266
692		85	2.252	4.007	5.454	1.69	5.753	2.272
693		86	2.254	4.011	5.46	1.69	5.753	2.274
694		87	2.255	4.012	5.466	1.691	5.755	2.284
695		88	2.257	4.024	5.47	1.691	5.755	2.287
696		89	2.26	4.043	5.474	1.691	5.755	2.293
697		90	2.26	4.061	5.48	1.692	5.756	2.297
698		91	2.262	4.087	5.484	1.692	5.766	2.305
699		92	2.263	4.089	5.49	1.693	5.733	2.308
700		93	2.264	4.102	5.494	1.693	5.773	2.312
701		94	2.266	4.109	5.496	1.693	5.775	2.319
702		95	2.267	4.112	5.504	1.694	5.755	2.322
703		96	2.268	4.129	5.508	1.695	5.776	2.375
704		97	2.27	4.149	5.512	1.695	5.784	2.433
705		98	2.271	4.168	5.518	1.695	5.791	2.483
706		99	2.273	4.181	5.522	1.696	5.795	2.525
707		100	2.274	4.202	5.522	1.697	5.8	2.566
708		101	2.275	4.212	5.535	1.698	5.807	2.591
709		102	2.277	4.226	5.539	1.703	5.811	2.619
710		103	2.277	4.229	5.543	1.71	5.816	2.645
711		104	2.279	4.241	5.545	1.716	5.822	2.68
712		105	2.28	4.246	5.587	1.721	5.824	2.722
713		106	2.282	4.253	5.638	1.726	5.826	2.746
714	2018-04-17	107	2.285	4.255	5.754	1.728	5.828	2.781
